# Supplementary material for: EZH2-induced lysine K362 methylation enhances TMPRSS2-ERG oncogenic activity in prostate cancer
Source: Nat Commun. 2021 Jul 6;12:4147. doi: 10.1038/s41467-021-24380-6 (PMC8260656; doi:10.1038/s41467-021-24380-6)
Supplement: Supplementary file 3 — Supplementary Data 1 [file 41467_2021_24380_MOESM3_ESM.xlsx]

## Sheet: UP_Down
Genes upregulated by WTERG versus EV (empty vector )		Genes upregulated by K362AERG versus EV (empty vector)		Genes downregulated by WTERG versus EV (empty vector )				Genes downregulated by K362AERG versus EV (empty vector)
Symbol	logFC WTERG vs EV	Symbol	logFC K362AERG vs EV	Symbol	logFC ERGwt vs EV			Symbol	logFC ERGmut vs EV
AACSP1	0.748882	ABCC4	0.726641	AARS	-1.09903			ABCD1	-0.772535
AATK	0.944046	ABCC8	0.726743	ABCA1	-0.617968			ABCD3	-0.647967
AATK	0.643631	ABHD2	0.819641	ABCA12	-0.814719			ABCG1	-1.26846
ABCA9	0.661849	ACADL	0.684042	ABCB7	-0.679787			ACADM	-0.672047
ABCB8	0.8371	ACAP2	0.622473	ABCE1	-0.582538			ACKR3	-0.724276
ABCG2	0.685059	ACOX2	1.91138	ABCG1	-1.23019			ACOXL	-0.970139
ACAD8	0.914462	ACSL3	0.999889	ABL1	-0.925099			ACSL5	-0.641595
ACAP3	0.693386	ACVR2B	0.78476	ABLIM1	-1.02777			ACSS2	-0.693422
ACIN1	0.962798	ADAMTS1	1.279	ACADS	-0.741132			ADRA2C	-1.22924
ACOX1	0.877178	ADAMTS1	1.16146	ACADSB	-1.54303			AFP	-1.0012
ACOX2	1.12614	ADAMTSL3	0.827309	ACE2	-0.982439			AGR2	-1.20681
ACP2	0.585955	ADARB1	0.594424	ACKR3	-1.37125			AIF1	-0.850782
ACP5	0.702605	ADCY1	0.589663	ACOXL	-0.627094			ALB	-1.17137
ACRC	1.31564	ADD2	1.51788	ACPP	-0.602663			ALCAM	-1.43692
ACSL3	0.776591	ADH1C	1.20794	ACRV1	-0.622069			ALDH3B2	-1.48348
ACTBL2	0.666647	ADI1	0.756066	ACSF2	-0.719925			ALG12	-0.687973
ACTL6B	0.781937	ADNP	0.737903	ACSL1	-1.1239			AMIGO2	-1.35219
ACYP2	1.49975	ADPRM	0.77224	ACSL5	-1.13738			ANKAR	-0.617377
ADAM11	0.869973	ADRA2A	1.54845	ACSM3	-1.11348			ANKRD11	-1.08087
ADAM7	0.986971	ADRBK2	0.756915	ACSS2	-0.868213			ANKRD9	-0.639005
ADAMTS1	2.98925	AEBP2	0.639087	ACTL8	-0.850096			ANKS1B	-0.636594
ADAMTS1	2.78197	AFF3	2.19542	ACTN1-AS1	-0.627853			ANO9	-0.826797
ADAMTS13	0.71087	AFF3	1.04205	ACTRT3	-0.894977			ANP32A	-0.582048
ADAMTSL3	2.11594	AFF4	0.642666	ACVR2B	-0.603406			ANP32D	-0.824725
ADAMTSL5	0.688813	AK8	1.33558	ADAT1	-0.677193			ANXA9	-0.726661
ADAP2	0.788427	AKAP12	0.908524	ADCY9	-0.955893			AP3S2	-0.912328
ADD2	1.8443	AKR1C3	0.755011	ADD3	-0.801393			APCDD1	-0.759304
ADI1	0.625163	AKT2	0.825716	ADM	-1.3822			APH1B	-0.621302
ADNP	0.58865	ALDH1A1	1.48129	ADRB1	-1.10193			APOL1	-0.953389
ADPRM	0.94712	ALDH1A3	0.826601	AFF1	-0.71312			APOL2	-1.07556
ADRA2A	3.87528	ALDH5A1	1.80218	AGA	-0.742701			APOL3	-0.839777
ADRBK2	0.957481	ALOX5	0.791122	AGFG1	-0.599681			APOL6	-0.778778
AES	0.931718	ANGPT2	1.99462	AGR2	-2.12102			APOM	-0.665012
AFAP1L2	0.800415	ANKH	0.861536	AHSA2	-0.779186			APP	-0.717259
AFF3	1.64705	ANKH	0.722841	AIF1	-0.996214			ARHGAP18	-0.660359
AGAP1-IT1	0.631311	ANKRD17	0.65693	AIF1L	-0.594746			ARMC10	-1.00606
AGAP3	0.649664	ANKRD34B	0.640013	AIFM2	-0.695654			ARMC10	-0.897716
AGBL4	0.829457	ANKRD36	0.634925	AJUBA	-0.668615			ASAP2	-0.739548
AGPAT1	0.591429	ANXA1	0.621312	AK3	-0.824649			ASCC1	-0.830384
AGPAT5	0.747733	AP2A2	0.746736	AKAP5	-1.11522			ASPH	-1.48969
AGPAT9	0.669786	APLN	0.613524	AKAP7	-0.619869			ASPH	-1.406
AGPS	1.32053	AQP1	0.601965	AKAP9	-0.685429			ASPH	-1.38108
AHDC1	0.941087	ARAP3	2.7194	AKAP9	-0.667699			ASPHD1	-0.644573
AHDC1	0.648821	ARHGAP17	7.14607	ALB	-2.23548			ASZ1	-1.02257
AHNAK	0.630447	ARHGAP22	0.733747	ALCAM	-2.80781			ATF7IP2	-1.31159
AHSA2	1.06324	ARHGAP26	0.639242	ALDH2	-0.778262			ATL3	-0.703967
AK8	0.701545	ARHGAP5	0.802409	ALDH3B2	-0.755514			ATP1B1	-1.19965
AKAP1	0.64444	ARL3	0.673433	ALG10	-0.706542			ATP2B1	-0.683705
AKR1C1	1.39743	ARL4A	0.675338	AMIGO2	-1.16723			B4GALNT1	-1.45114
AKR1C1	0.737039	ARL6	0.626966	ANAPC1	-0.837667			B4GALT7	-0.584021
AKR1C3	1.68628	ASPSCR1	0.783739	ANG	-0.735588			BAGE4	-0.725784
AKR1CL1	0.823956	ASRGL1	1.32356	ANKRA2	-0.883329			BAI2	-0.786373
ALDH1A1	1.92604	ATAD2	0.786164	ANKRD11	-0.731131			BAI2	-0.604522
ALDH5A1	1.77044	ATP2B4	1.16624	ANKRD12	-0.854472			BAX	-0.61077
ALG13	0.704412	ATXN3	0.587914	ANKRD18B	-0.612103			BCAS3	-0.78454
ALOX5	1.01189	AZGP1	2.11275	ANKRD2	-1.01474			BCL3	-0.590906
ALPK3	0.742272	AZGP1	1.78632	ANKRD20A12P	-0.743821			BDKRB1	-0.824865
ALPP	0.799878	BCAP29	0.736892	ANKRD20A12P	-0.625121			BEND7	-0.608149
AMH	0.583441	BCAS1	1.01643	ANKRD20A8P	-0.598289			BHLHE23	-1.02615
AMIGO1	0.876684	BEND4	1.01405	ANKRD34A	-0.662338			BICD1	-0.879763
AMZ1	0.728526	BEND4	0.609421	ANKRD36B	-0.82015			BIRC3	-1.01748
ANGPT2	1.95804	BEST2	0.639542	ANKS1B	-0.678955			BLNK	-0.696932
ANK3	0.752286	BEX1	1.35653	ANP32E	-1.01451			BTN3A1	-0.667979
ANKFY1	1.26445	BMP6	1.06174	ANXA4	-1.17388			C12orf60	-0.822533
ANKH	0.893783	BMPR1A	0.70098	ANXA5	-0.612441			C14orf132	-0.808341
ANKMY1	0.621014	BMPR1A	0.691827	ANXA9	-0.884854			C16orf45	-1.68901
ANKRD13D	0.80017	BMS1P1	0.630257	AP1S3	-0.596402			C16orf89	-1.00554
ANKRD33B	0.667314	BST2	2.35637	AP3S1	-0.742367			C17orf59	-0.588009
ANKRD36	0.765046	BST2	2.16098	AP4S1	-0.880173			C18orf56	-0.611488
ANKRD36B	0.627892	C11orf74	0.981744	AP4S1	-0.785722			C19orf33	-0.781831
ANKRD36BP1	0.945317	C11orf74	0.859585	APH1B	-1.27379			C19orf57	-1.3533
ANKRD45	0.924524	C15orf65	0.665222	APOBEC3B	-0.988572			C1orf50	-0.626684
ANP32A-IT1	0.78417	C17orf58	0.689866	APOL1	-1.00755			C1orf95	-1.71673
ANP32B	0.631815	C1orf116	0.823153	APOL2	-0.992089			C1QTNF3	-0.627414
ANTXR2	0.813562	C1orf21	0.878118	ARG1	-1.95056			C21orf33	-0.750012
ANXA1	3.53414	C1orf27	0.715375	ARG1	-1.89072			C2orf54	-0.605472
AP1S1	1.27969	C1QTNF9B-AS1	0.71837	ARG2	-0.58756			C2orf72	-0.764875
AP2A2	1.1928	C2	0.886493	ARHGAP10	-0.652749			C3orf18	-1.24591
AP4E1	0.71666	C2	0.782362	ARHGAP11A	-1.25374			C5orf58	-0.691247
AP4M1	0.782738	C22orf23	0.775267	ARHGAP18	-0.606212			C9orf62	-0.647481
APBA2	0.629712	C3orf17	0.612946	ARHGAP19	-1.04088			C9orf92	-0.973445
APOD	1.24328	C3orf58	1.07372	ARHGAP27	-0.721974			CA12	-0.583721
APP	0.591324	C3orf80	0.811706	ARHGAP27	-0.607713			CA14	-0.788275
APPBP2	0.636255	C4orf47	0.919882	ARHGAP28	-1.28707			CABLES1	-1.06819
AQP1	0.947	C6orf147	1.93274	ARHGAP28	-0.683837			CACNA1C	-1.56408
AQR	0.728446	C6orf147	1.36499	ARHGEF9	-0.615076			CACNB2	-0.599382
AR	0.95089	C6orf147	1.34681	ARL5B	-0.616667			CADPS2	-0.649417
ARAF2P	0.67039	C6orf48	0.915006	ARL6IP1	-0.929654			CALHM2	-0.651855
ARAP3	2.96145	C6orf48	0.774111	ARL6IP6	-1.0553			CAMK2D	-0.979693
AREG	0.99425	C6orf52	0.613519	ARMCX3	-0.794334			CAMK2N1	-4.08267
ARFIP2	0.886921	C7orf10	0.992303	ARPP19	-0.620005			CAPZA2	-0.66316
ARHGAP22	0.699544	C7orf10	0.777233	ARRDC3	-1.32099			CARD14	-0.77486
ARHGAP29	0.612662	C9orf64	0.633271	ARRDC4	-0.615449			CARM1	-0.669335
ARHGDIA	0.630255	CADM1	0.884799	ASAP2	-0.893573			CASP4	-0.79589
ARHGDIB	1.9069	CAPN5	0.867107	ASAP3	-0.825104			CBLC	-0.680565
ARHGDIG	1.13675	CAPSL	0.639254	ASB1	-0.651004			CBLN2	-2.1878
ARHGEF10	0.72017	CARTPT	1.7066	ASH1L-AS1	-0.865322			CBX3P2	-0.646874
ARHGEF35	0.681605	CASC1	0.626298	ASH1L-AS1	-0.678435			CCDC116	-0.940199
ARHGEF9	0.687392	CATSPER2	0.72456	ASMTL	-0.872072			CCDC71	-0.583283
ARID5A	0.664978	CBWD5	0.585362	ASPH	-1.70952			CCDC83	-0.653978
ARIH1	0.615011	CCDC3	0.730107	ASPH	-1.66718			CCDC85A	-1.64493
ARIH2	0.813814	CD33	0.786826	ASPH	-1.17646			CCDC85A	-1.53354
ARL3	1.73856	CD68	0.857927	ASPHD1	-1.16562			CCNO	-0.625611
ARL4C	0.966	CDK6	1.75582	ASPM	-1.18358			CD177	-0.85939
ARL5B-AS1	0.640298	CDKN2D	0.695222	ASPM	-0.763752			CD177	-0.626094
ARL6IP4	0.58595	CELF4	0.806975	ASUN	-0.623585			CD2BP2	-0.883641
ARPC4-TTLL3	0.716026	CERS1	0.626835	ASZ1	-1.44768			CD79A	-0.757186
ARPC5	0.895804	CHERP	0.755665	ATF2	-0.5859			CD83	-0.668127
ARSA	0.663646	CLGN	0.714026	ATF3	-1.77234			CDC42BPG	-0.588816
ARSD	0.711215	CLK1	0.765076	ATF3	-1.6771			CDC42EP1	-1.89959
ARSG	0.803155	CLK1	0.609958	ATF3	-1.11441			CDH7	-0.73622
ASB1	0.670044	CNTNAP3	0.677526	ATF7IP	-0.721824			CDK14	-0.604356
ASB6	0.647867	CNTNAP3B	0.588161	ATF7IP2	-1.05051			CDK4	-0.603802
ASCL2	1.59802	COL12A1	0.670828	ATG10	-0.787293			CDYL2	-0.682899
ASIC4	0.588624	CRTC1	0.811535	ATG10	-0.613574			CERS4	-0.59295
ASNA1	0.632601	CRYAB	0.675438	ATG13	-0.632846			CGN	-0.597073
ASPRV1	0.748478	CSGALNACT1	0.934813	ATG4C	-0.744962			CHD9	-0.664596
ASRGL1	1.9776	CSRP2	0.896002	ATG4C	-0.610238			CHMP4B	-0.879211
ATAD3B	0.806449	CTSC	0.714102	ATG9A	-0.74065			CHRM2	-1.94275
ATAT1	0.62606	CTSC	0.584821	ATL2	-0.589462			CHRM3	-2.19239
ATF5	0.844907	CTSO	1.53337	ATL3	-0.818717			CHRM3	-0.669867
ATG4B	0.761524	CUTC	0.676606	ATMIN	-0.581492			CHST15	-1.4434
ATOH8	0.633934	CXCR4	1.2319	ATP11A	-1.0431			CISD3	-0.637654
ATP10A	0.887182	CXorf57	1.06475	ATP1B1	-1.44216			CLCN5	-0.869465
ATP13A1	0.806316	CYP27B1	0.608177	ATP2A1	-0.864916			CLEC18B	-0.605243
ATP1A3	0.614475	CYP2U1	0.788755	ATP2B1	-0.921335			CLEC7A	-0.583919
ATP2B4	0.770251	DAK	0.589736	ATP2C2	-1.07629			CLPB	-0.591513
ATP6V1C1	0.759151	DAPL1	1.4291	ATP8B1	-0.69124			CLU	-1.09451
ATP6V1C2	1.15086	DBNDD2	0.94584	ATRAID	-0.967986			CNTLN	-0.752844
ATP6V1D	0.658545	DCBLD2	0.806203	ATXN3	-1.05996			CNTLN	-0.655884
ATP8	0.639326	DCDC2	1.13067	ATXN7L1	-0.900857			COBL	-0.6174
ATXN10	1.03812	DDIT3	0.627383	ATXN7L1	-0.638781			COL16A1	-1.54142
ATXN3	0.582001	DDX46	0.770689	AURKA	-0.942988			COLEC12	-1.46226
ATXN7L2	0.984916	DECR1	1.149	AURKB	-0.880609			COPB2	-0.599687
AZGP1	1.29964	DGKA	0.605517	AUTS2	-1.13663			CPAMD8	-0.91848
AZGP1	0.934291	DIS3L2	0.662668	B2M	-0.630359			CPQ	-0.589587
B3GNTL1	0.612159	DISC1	1.1712	B4GALNT1	-0.723101			CPS1	-0.943078
B9D2	0.754382	DLG2	1.64669	BAG4	-0.594242			CPT1C	-0.981956
BAIAP2	0.882528	DLG2	1.01383	BAGE4	-1.11905			CRAT	-0.629506
BAIAP2	0.691382	DLX5	1.77533	BBS2	-0.644228			CSMD1	-0.704763
BAIAP2-AS1	0.698078	DNAH2	2.47741	BCHE	-2.27586			CT45A1	-0.924907
BATF	1.02427	DNAH5	0.844689	BCL7C	-0.735665			CTAG1A	-0.650451
BBS4	0.581344	DNAL4	0.584277	BCL9L	-0.667659			CTTNBP2	-1.11474
BBS5	0.81298	DOCK8	0.980617	BDKRB1	-2.02615			CYGB	-0.610446
BCAP29	0.826653	DPH3	0.639677	BDKRB2	-0.874979			DAPK2	-0.951564
BCOR	0.754587	DPYSL4	0.603982	BEND7	-0.951063			DDX19A	-0.614142
BCR	0.588396	DQX1	0.809107	BEST4	-0.63835			DDX54	-0.585964
BDH1	0.737928	DRD4	0.663776	BHLHE40	-1.2302			DECR2	-0.580012
BEX1	1.62603	DYNC2H1	0.69743	BICD1	-0.931682			DENND1B	-0.802344
BEX5	1.03526	EBF1	0.851631	BIRC3	-2.01549			DGKH	-0.958382
BGN	0.587907	EBF3	0.844318	BIVM	-0.802263			DHRSX	-0.665477
BHLHE23	0.990746	EBPL	0.608039	BLNK	-0.919473			DHX37	-0.632813
BMP7	1.63248	EEF1A1	0.780365	BLNK	-0.798285			DIO3	-0.726745
BMP8B	0.850477	EEF1A1	0.765924	BMX	-0.641124			DLGAP1-AS1	-0.594178
BMPR1A	1.0207	EEF1A1	0.7328	BORA	-0.908208			DMTN	-1.342
BMPR1A	0.82805	EEF1A1	0.638056	BRAF	-0.687725			DMTN	-0.693206
BMPR1A	0.70525	EFCAB12	0.832417	BRCA2	-0.852653			DNAJC5	-0.787983
BMPR1A	0.67229	EFCC1	0.720575	BRDT	-0.963727			DNM1	-0.797256
BMPR1A	0.606711	ELF5	0.588516	BRWD1	-0.782383			DOK6	-1.3187
BMS1P1	0.664196	ELL2	1.66186	BTD	-0.667274			DOK7	-1.00964
BMS1P2	0.668439	ELMOD1	1.32641	BTN2A2	-0.87041			DPEP3	-0.820628
BNIP2	1.17335	ELOVL4	0.946721	BTN3A1	-1.34583			DPYSL2	-0.615914
BRD3	0.585976	ELOVL5	0.588268	BTN3A2	-1.98655			DPYSL3	-0.936935
BRK1	0.904247	ELOVL7	1.58686	BTN3A2	-0.949177			DPYSL5	-0.953972
BRK1	0.641448	ENDOD1	0.689693	BUB1	-1.07272			DUSP23	-0.594727
BTBD9	1.12535	ENO2	0.70276	C11orf35	-1.10194			DUX4	-0.815585
BTG1	1.3751	EPHA7	11.4836	C11orf82	-0.688069			DYM	-0.584942
BTG2	0.841451	EPHB6	0.657726	C12orf60	-1.12974			DYNLT3	-0.583161
C10orf35	0.595459	ERG	4.22761	C12orf66	-0.866562			EFNA3	-0.788447
C11orf49	0.983285	ERP29	0.613715	C12orf75	-0.830297			EFS	-1.57923
C11orf49	0.740721	ERRFI1	0.809169	C14orf28	-0.803288			EIF3A	-0.721339
C11orf74	0.941546	ETNK2	0.797357	C15orf38	-0.857131			EIF5A	-0.702405
C11orf74	0.710556	ETNPPL	0.899157	C15orf38	-0.712997			EIF5A2	-0.72025
C11orf95	0.699701	EXTL2	0.826708	C16orf45	-0.951697			EML5	-0.581439
C12orf44	0.698463	FAM103A1	0.682608	C16orf70	-0.824578			ENTPD4	-0.621278
C14orf2	0.726307	FAM105A	0.834841	C16orf74	-1.10915			EPB41L4A	-0.605076
C14orf79	0.609653	FAM105B	0.77774	C16orf87	-0.65286			EPC1	-0.608017
C15orf59	1.15763	FAM107A	0.856385	C16orf89	-1.8622			EPHA7	-0.859275
C16orf98	0.619068	FAM110B	0.835026	C17orf100	-0.681103			EPHX4	-2.18796
C17orf51	0.680832	FAM13A-AS1	1.42381	C17orf53	-0.637477			EPS8	-0.735032
C17orf51	0.653258	FAM151B	0.866764	C18orf54	-1.23647			ERVMER34-1	-2.11317
C17orf74	0.586019	FAM189A2	1.02283	C18orf56	-1.14195			ERVMER34-1	-1.86443
C1orf116	1.13459	FAM198A	0.96613	C19orf33	-1.24317			ESPN	-0.61153
C1orf21	0.896335	FAM213A	1.04946	C19orf40	-0.743144			FAM160B1	-0.623736
C1orf229	1.53796	FAM213A	0.785586	C1GALT1	-1.02988			FAM174A	-1.23168
C1orf27	0.602657	FAM216A	0.683337	C1GALT1	-0.981016			FAM198B	-1.51346
C1orf54	0.632531	FAM226A	1.09686	C1orf168	-0.610403			FAM201A	-1.27094
C1orf56	1.16195	FAM3B	0.794644	C1orf95	-0.597237			FAM20C	-0.685096
C1orf86	0.679993	FAM3D	0.869977	C1QTNF3	-0.651131			FAM47E	-0.600087
C20orf196	2.40718	FAM90A1	0.69799	C1QTNF6	-0.660152			FAM83F	-1.0923
C20orf201	1.55137	FAM90A7P	0.674437	C1QTNF9B-AS1	-1.22565			FAM83G	-0.95864
C21orf2	3.48064	FAR2P1	1.26527	C1QTNF9B-AS1	-1.12452			FANCA	-0.606486
C21orf58	0.769061	FAR2P1	1.06186	C1RL	-0.623617			FBRS	-0.768463
C21orf88	0.906158	FAR2P1	0.73923	C20orf194	-0.774384			FBXL16	-0.622351
C22orf23	0.999707	FAR2P1	0.713471	C20orf196	-0.732117			FBXO2	-1.4299
C22orf29	0.617023	FAR2P2	0.979414	C21orf119	-0.750729			FBXO32	-0.684315
C22orf42	1.93808	FAR2P2	0.931549	C21orf37	-0.81819			FCGR2A	-0.838383
C2orf27A	0.672283	FAT1	1.28905	C2CD3	-1.04035			FFAR2	-0.675001
C2orf43	0.797681	FBXO15	0.675338	C2orf49	-0.807287			FHL1	-0.645899
C2orf76	0.730034	FBXO38	0.615978	C2orf54	-0.825669			FLJ22184	-0.842711
C2orf81	0.67138	FEV	0.860157	C2orf69	-0.858525			FLJ31104	-0.920277
C3AR1	1.76762	FGFR2	0.717034	C2orf72	-1.83368			FLJ33630	-0.624587
C3orf17	0.760893	FGFR3	1.25056	C2orf72	-1.21836			FOCAD	-0.810203
C3orf62	0.771045	FJX1	0.820877	C3orf18	-2.39449			FOXN4	-1.71292
C3orf80	0.661214	FKBP5	1.1284	C3orf83	-0.857411			FOXO6	-0.582857
C4orf47	1.04099	FLJ11710	0.636505	C4orf29	-1.29436			FOXP4	-0.857941
C6orf132	0.918772	FLNB	0.647936	C4orf32	-0.781253			FRG1	-0.631178
C6orf147	2.10244	FMNL2	1.01706	C4orf46	-0.631804			FRG1B	-0.641528
C6orf147	1.24598	FMR1NB	0.67863	C5orf28	-0.621608			FTHL17	-0.648043
C6orf147	1.17787	FOSB	0.971485	C5orf34	-0.911332			FUCA2	-0.583084
C6orf48	1.44185	FOXD4	0.995902	C5orf54	-0.78785			FUOM	-1.51064
C6orf48	1.0892	FOXF2	1.10529	C5orf63	-0.701309			FZD2	-1.36756
C7orf10	0.669378	FOXL2	0.629612	C6orf100	-0.838699			FZD3	-0.713546
C7orf63	0.84583	FOXO1	0.899179	C6orf211	-0.75583			FZD9	-0.757659
C8orf44-SGK3	0.758309	FRA10AC1	0.591298	C8orf4	-0.908787			GALNT1	-0.885128
C8orf59	0.78357	FRMD3	0.649006	C8orf58	-0.658263			GALNT10	-1.03306
C9orf106	0.831903	FZD5	0.919384	C9orf24	-0.624207			GALNT14	-0.64024
C9orf173	0.7039	GALM	1.32181	CA14	-0.650766			GAN	-0.646038
C9orf47	0.712964	GALM	1.10456	CAB39L	-0.699959			GAREM	-0.606813
C9orf62	2.45102	GALM	0.922432	CABLES1	-0.691243			GARNL3	-0.659137
C9orf69	0.731202	GALNT16	0.94743	CADPS2	-0.798105			GAS6	-0.729197
C9orf92	1.55752	GATA3-AS1	0.789774	CALM3	-0.684802			GBA3	-1.95049
CA5B	0.650687	GFM1	0.606496	CALML3	-0.667455			GCG	-1.49104
CADM1	0.78954	GGT1	0.803816	CALML3-AS1	-0.607681			GLG1	-0.835575
CALY	1.45531	GGT1	0.765133	CAMK2N1	-3.88625			GLIS2	-0.659471
CAMK2B	0.894801	GGT1	0.713666	CAMTA1	-0.630919			GLYATL2	-0.802476
CAMK2N2	0.905296	GGTLC1	0.757199	CAPN13	-0.697076			GMIP	-0.956443
CAMSAP1	0.780579	GGTLC1	0.621765	CAPN3	-0.647419			GMPR	-0.80529
CANT1	0.595785	GGTLC2	1.04937	CAPZA2	-0.886414			GPR126	-0.821573
CAPRIN1	0.88554	GGTLC2	0.74172	CARS	-0.586929			GPR137	-0.640343
CAPSL	0.650287	GLP2R	0.745633	CASC5	-0.843121			GPR150	-0.812872
CAPZA1	0.9441	GLRX2	0.828424	CASP10	-1.42254			GRAMD1C	-0.817721
CARTPT	2.18743	GNAI1	1.21134	CASP4	-0.863707			GRB10	-1.4479
CASC1	0.838288	GNAS-AS1	1.06111	CASP5	-0.956905			GRB10	-0.805116
CASC15	1.64894	GNAS-AS1	0.671409	CASP7	-0.639006			GSAP	-0.627875
CASC2	0.894208	GNMT	0.670224	CBWD5	-0.791683			GTF2H2D	-0.779046
CASKIN1	2.19395	GOLGA2P5	0.634017	CBX3P2	-1.07882			GTPBP6	-0.590705
CASKIN1	1.12725	GOLGA8A	0.636702	CBX5	-0.675326			GULP1	-0.756012
CAST	0.773751	GOLGB1	0.619252	CC2D1A	-0.604341			GULP1	-0.656828
CBX1	0.705185	GPC6	2.00184	CC2D2A	-0.654093			GUSBP1	-1.46383
CCAR2	0.865455	GPSM2	0.811783	CC2D2A	-0.622258			GUSBP1	-0.975519
CCDC103	0.859801	GPT	0.640903	CCDC112	-0.801471			GUSBP1	-0.781829
CCDC104	0.824193	GPX8	0.614927	CCDC116	-0.7872			GUSBP1	-0.764418
CCDC144A	0.601874	GUCY1A3	0.763607	CCDC147-AS1	-0.690034			GUSBP2	-0.710323
CCDC146	0.592455	GUCY1A3	0.658609	CCDC85A	-3.1449			GYG2	-0.637927
CCDC157	1.09196	H2AFV	0.666623	CCDC85A	-2.82411			H2AFJ	-2.33452
CCDC174	0.585933	HELZ	0.923687	CCL2	-1.03086			H2AFJ	-0.59407
CCDC19	1.07807	HES2	0.714925	CCL20	-3.36369			H2AFY2	-0.618077
CCDC27	0.677255	HEY2	1.48453	CCL27	-0.682684			HCP5	-0.645875
CCDC3	1.18984	HGD	1.06686	CCL8	-0.99932			HCST	-0.699957
CCDC30	0.656151	HHAT	0.868901	CCNA2	-0.777386			HDGF	-0.622335
CCDC40	0.699427	HIPK2	0.759184	CCNB1	-0.919244			HDGFRP2	-0.657232
CCDC71	1.21627	HLA-DMA	0.609533	CCNB2	-0.739373			HELZ2	-0.719827
CCDC73	1.2831	HMGCS2	0.99182	CCNO	-1.51768			HES5	-0.704122
CCDC88C	0.778425	HMX1	1.61834	CCNT1	-0.626486			HIF3A	-0.623399
CCHCR1	0.650025	HNRNPA1L2	0.605125	CCSAP	-0.759648			HIST1H1B	-0.80253
CCM2L	1.40059	HNRNPU	0.703509	CD164	-0.600521			HIST1H2AJ	-0.980013
CCNB3	1.21735	HOOK3	0.674415	CD177	-1.0946			HIST1H2AK	-0.589645
CCND3	0.783922	HOXA10	0.720213	CD177	-0.813565			HIST1H2AL	-0.742355
CCNDBP1	0.582949	HOXA9	0.775179	CD2BP2	-0.776508			HIST1H2BB	-0.823369
CCNK	0.733787	HPGD	1.16948	CD46	-1.09286			HIST1H2BD	-1.16753
CCNL2	0.607647	HPSE	1.10501	CD47	-0.838038			HIST1H2BL	-0.615986
CCR6	0.580651	HPSE	1.02029	CD79A	-0.594438			HIST1H4A	-0.600565
CD163L1	3.05581	HS2ST1	0.636707	CD83	-0.905321			HIST2H2BF	-0.711755
CD200R1	0.597324	HTR3A	0.693585	CD99P1	-0.717884			HLA-A	-0.742172
CD33	0.808003	HTRA1	0.856512	CD99P1	-0.583322			HLA-B	-0.770938
CD3EAP	0.842895	HTT	0.659159	CDADC1	-0.590419			HLA-B	-0.631343
CD55	1.38028	HYAL1	0.662494	CDC23	-1.01976			HLA-C	-0.728518
CD68	1.119	ID1	1.09095	CDC42EP1	-0.871582			HLA-DMB	-0.80506
CD72	0.761462	IFITM1	1.35406	CDCA7L	-0.865031			HLA-E	-0.646041
CD86	1.09424	IFITM1	1.2111	CDCA7L	-0.833466			HMOX1	-0.638021
CDC37	0.589716	IFNL1	0.608883	CDH18	-0.656202			HN1L	-0.737019
CDC42EP5	1.22879	IGF1R	3.0293	CDH26	-1.41659			HNRNPA1	-0.656074
CDCA5	0.600061	IGFBP1	0.890557	CDH7	-0.718376			HOXB6	-0.586536
CDH22	0.615383	IGFBP3	0.666591	CDHR3	-1.01829			HOXC12	-0.838819
CDK20	0.654325	IGFBP5	0.953318	CDK10	-0.82454			HOXC13	-0.834318
CDK5R1	0.777693	IGIP	1.02762	CDK8	-0.854109			HOXC9	-0.747629
CDK6	1.9827	IGSF5	0.925804	CDK8	-0.741266			HSD11B2	-0.758737
CDKL3	0.79055	IMPAD1	0.651916	CDKN3	-0.641717			HSD17B6	-0.651796
CDKN1C	0.772975	INPP4B	0.894435	CDR2	-0.810995			HYAL2	-0.588512
CDV3	0.587022	IPO5	0.807932	CDS2	-0.757674			IFI27	-0.627203
CEBPD	0.99583	IPO9	0.656182	CECR2	-0.992143			IFI27L2	-1.39868
CELSR1	1.21424	IQCD	0.794682	CENPA	-1.31421			IFI44	-0.655018
CENPN	1.20248	IRF2BP2	0.602989	CENPBD1	-0.750629			IFI6	-1.84473
CENPN	0.866424	IRS2	1.41117	CENPBD1	-0.713924			IFIH1	-0.672663
CENPP	1.29206	JAM3	0.766466	CENPBD1P1	-0.615829			IFIT1	-0.927167
CENPVP2	1.07839	KALRN	0.636338	CENPE	-1.21165			IFIT2	-0.666526
CEP85L	0.599233	KATNAL1	0.599225	CENPF	-0.630047			IKZF2	-0.670025
CERS1	1.14333	KATNAL2	0.68417	CENPH	-0.605816			IL15	-0.709265
CERS3	0.71222	KBTBD11	0.714615	CENPI	-0.878593			IL27RA	-0.631267
CFLAR	0.697159	KCNH8	0.900179	CENPI	-0.586859			IL32	-1.11153
CHERP	0.711346	KCNJ18	0.703127	CENPK	-1.36039			IL32	-0.9213
CHMP4B	0.987191	KCNMB4	1.24072	CEP120	-0.723889			IL4R	-0.6875
CHRNA10	0.656979	KCNN2	1.5077	CEP128	-0.629708			IMMT	-0.759845
CHRNA3	0.598402	KCTD12	0.757902	CEP192	-0.586987			ING3	-1.44549
CHST10	0.613224	KDELR3	0.814907	CEP55	-0.858519			ING3	-1.30202
CHSY1	0.594334	KHDC1	0.96207	CEP55	-0.721493			IRF1	-0.676181
CHURC1	0.619085	KHDC1	0.922934	CEP63	-0.7073			IRX3	-0.756933
CIB2	0.766186	KHDC1	0.921573	CEP68	-0.701063			IRX5	-0.707989
CIRBP-AS1	0.743499	KIF15	0.624461	CEP76	-0.831767			ITM2B	-0.941524
CISD3	1.86907	KIF1B	0.992436	CEP85L	-0.664502			ITPKA	-0.592324
CITED1	0.956531	KIFAP3	0.674328	CEP97	-0.714938			KCNJ3	-2.69854
CKAP4	1.12483	KITLG	0.781417	CERS4	-1.08286			KCNQ1	-1.05451
CLCA1	0.655304	KLF15	0.602397	CES1	-1.18123			KCNU1	-1.79646
CLEC4M	0.884944	KLF4	0.673963	CFDP1	-0.671056			KCTD1	-0.661192
CLSPN	1.05083	KLHL29	0.751594	CHAC1	-1.83193			KCTD21	-0.649431
CNIH4	0.797119	KLK2	2.46078	CHAC1	-1.35549			KDM5D	-0.641319
CNPY2	0.911514	KLK2	2.32464	CHCHD2	-0.63027			KHDRBS3	-1.03259
COL10A1	1.24848	KLK4	0.977355	CHCHD7	-0.921697			KHDRBS3	-0.725868
COL12A1	0.769491	KLKP1	0.846664	CHD9	-0.972174			KIAA1217	-0.636367
COL16A1	0.616647	KMT2D	0.641293	CHD9	-0.921061			KIAA1244	-0.620037
COL18A1	1.07004	KMT2E-AS1	0.659862	CHM	-0.706968			KIF16B	-0.656951
COL9A1	0.791996	KRCC1	0.757094	CHML	-0.782059			KLHL1	-1.14497
COMP	0.948987	LAMA1	1.27252	CHMP1A	-0.811183			KLHL36	-0.599715
COPG2IT1	0.719905	LAMA1	0.868417	CHMP4C	-0.584924			KMO	-1.12397
COX11	0.816542	LAMC3	0.648857	CHODL	-0.628076			KRT14	-1.95965
COX6B2	0.591753	LAT2	0.921035	CHRM2	-1.77952			KRT14	-1.42347
CPLX2	0.600322	LECT1	0.801561	CHRM3	-1.77048			KRT14	-0.928014
CPOX	0.592352	LGI2	0.671724	CHST15	-1.7315			KRT16P2	-1.38651
CREB3L4	0.925959	LHX1	0.650922	CKAP2	-0.678776			KRT17	-0.929469
CREB3L4	0.62902	LIFR	0.710353	CKLF	-1.15338			KRT81	-0.91201
CRIP1	1.51084	LIN7A	0.718395	CKLF	-1.10047			KRTAP3-3	-0.594901
CRIP1	1.1849	LINC00269	0.675587	CKS2	-0.643024			KTN1-AS1	-0.582197
CRIP2	1.70858	LINC00342	0.757768	CLDN12	-0.655797			LAMB1	-1.22112
CRLF1	0.970203	LINC00478	0.788084	CLDN8	-1.12405			LARGE	-0.619478
CRLF2	1.03156	LINC00937	0.599257	CLEC18B	-0.810643			LEPREL2	-0.777901
CROT	1.03746	LINC01114	0.735875	CLEC2D	-0.725438			LFNG	-1.40519
CRTC1	0.736533	LINC-PINT	0.757776	CLEC7A	-1.16763			LGALS8	-0.934608
CRYAB	1.49184	LINC-PINT	0.722833	CLIC4	-1.30638			LINC00087	-0.686221
CSGALNACT1	1.40397	LINC-PINT	0.707718	CLIC4	-0.714599			LINC00152	-0.941657
CSGALNACT1	1.03728	LINC-PINT	0.626818	CLIC4	-0.644044			LINC00316	-0.766809
CSNK1A1	0.740644	LINC-PINT	0.582042	CLOCK	-0.656726			LINC00623	-0.803787
CSNK1G2	0.703249	LMO2	1.25887	CMC2	-0.793135			LINC00669	-0.701393
CSNK1G2	0.598354	LOC100128184	1.05001	CMTM1	-0.68232			LINC00888	-0.667935
CSPG5	0.748525	LOC100128840	0.979681	CNEP1R1	-0.682187			LINC00909	-0.597192
CSRP1	0.771142	LOC100129203	0.646662	CNKSR3	-1.75295			LINC00923	-0.597682
CSRP2	1.12117	LOC100129516	0.913963	CNKSR3	-1.12132			LINC00925	-1.01401
CST5	0.692889	LOC100129534	0.726203	CNOT7	-0.69922			LINC00925	-0.893519
CSTF3	1.5146	LOC100129603	0.745887	CNP	-0.648228			LINC00973	-0.625118
CT47A11	1.1613	LOC100131829	0.707276	CNST	-0.795953			LINC01019	-1.0509
CTAG2	0.727842	LOC100190986	0.663095	CNTLN	-0.964939			LINC01021	-0.590866
CTNNB1	1.04434	LOC100233156	0.647487	CNTLN	-0.729873			LINC01071	-0.64672
CTNNBIP1	0.815005	LOC100293612	0.817477	CNTLN	-0.71655			LINC01091	-0.625361
CTNND1	0.911847	LOC100506123	0.648703	CNTRL	-0.616617			LMF1	-1.2249
CTSB	0.623427	LOC100506548	0.76321	COBL	-0.817096			LNP1	-0.756708
CTSF	0.9267	LOC100506713	0.614014	COG3	-0.783724			LOC100128343	-0.599975
CTSO	1.39347	LOC100507012	0.610262	COL16A1	-1.31154			LOC100129846	-0.923484
CTSZ	0.888624	LOC100507303	0.743254	COL9A3	-0.882909			LOC100130000	-1.3337
CTTN	0.809302	LOC100507412	0.904	COLCA2	-1.11966			LOC100130430	-1.10685
CTTN	0.614285	LOC100507460	0.974684	COLEC12	-1.09068			LOC100130849	-0.981541
CTXN1	0.698933	LOC100507657	0.740301	COMMD10	-0.690329			LOC100130899	-0.788617
CUX1	1.41982	LOC100509445	0.746717	COQ5	-0.721917			LOC100131094	-0.590675
CUX2	0.75962	LOC100509445	0.591926	COQ5	-0.694938			LOC100131262	-0.794342
CUZD1	0.648182	LOC100509541	0.599124	COTL1	-0.614274			LOC100132352	-0.636709
CWC15	0.585233	LOC101928705	0.82424	CP	-0.638462			LOC100132352	-0.606975
CWC25	0.760061	LOC101929102	0.640578	CPA3	-0.749714			LOC100133050	-0.800767
CXCR4	0.868003	LOC286467	0.600986	CPAMD8	-1.68518			LOC100233156	-0.783524
CXorf57	1.50867	LOC388780	2.36896	CPD	-0.950087			LOC100289092	-0.699391
CYCS	1.01539	LOC440040	1.533	CPT1C	-1.16685			LOC100505478	-0.935404
CYFIP2	0.580868	LOC441268	0.78984	CRAT	-0.952733			LOC100505495	-0.766686
CYGB	1.05398	LOC441601	0.619586	CREM	-0.713946			LOC100505633	-0.959637
CYP1A1	0.590087	LOC645195	0.583477	CREM	-0.697471			LOC100505633	-0.948369
CYP2C9	0.82396	LOC646588	0.993208	CRNDE	-1.35263			LOC100505633	-0.914661
CYP4F62P	0.587854	LOC728715	0.726015	CRNDE	-1.28777			LOC100506157	-0.63519
CYTH1	0.706435	LOX	1.04703	CRNDE	-0.955997			LOC100506797	-0.901962
DAK	0.616607	LPHN1	0.782887	CRNDE	-0.948825			LOC100506797	-0.720007
DANCR	0.776372	LPHN2	1.74498	CRNDE	-0.942786			LOC100506797	-0.692765
DAPK1	0.650713	LPHN2	0.606003	CRNDE	-0.89209			LOC100506990	-0.656613
DAPL1	1.3712	LRIG1	0.627791	CRYBG3	-0.845403			LOC100507507	-0.766736
DBIL5P2	0.747917	LYAR	0.629625	CRYZ	-1.05798			LOC101448202	-1.35494
DBNDD2	1.25901	LYPD6	0.753183	CRYZ	-1.03095			LOC101927322	-0.583641
DBT	0.85853	LYPD6	0.714698	CT45A1	-2.76181			LOC101927365	-0.596496
DCAF16	0.61706	LYPLAL1	0.926154	CT45A1	-0.746115			LOC101928152	-0.615897
DCAF17	0.697821	LYRM4	0.917457	CT45A5	-2.56531			LOC101928430	-1.45111
DCAKD	0.731948	LYRM9	1.03508	CTAG1A	-0.802957			LOC101929120	-1.71625
DCBLD2	0.818043	LZTFL1	0.832442	CTBS	-1.09029			LOC101929659	-0.66345
DDB1	0.622099	MAF	1.4829	CTBS	-0.927487			LOC145837	-0.731835
DDRGK1	1.69364	MAGEC2	1.32452	CTH	-1.22037			LOC145837	-0.697488
DDX11L9	0.615529	MAGEC2	0.727584	CTSV	-0.72498			LOC153811	-0.60316
DDX42	0.713109	MAGI2	0.830142	CTTNBP2	-1.41294			LOC283352	-0.980485
DDX54	0.653916	MAGOH	0.584952	CUL2	-0.820397			LOC400958	-0.62245
DEFB132	0.784838	MAK	0.970763	CWC22	-0.753497			LOC439951	-0.83867
DES	0.998257	MAN2A2	0.674802	CXCL2	-2.60691			LOC643733	-0.689815
DFFA	0.607523	MAOA	0.647981	CXCL2	-0.93089			LOC645638	-0.619533
DGAT1	0.600501	MAP1B	0.605804	CXCL5	-0.596908			LOC645638	-0.583508
DGCR11	0.923388	MAP9	0.824194	CXXC4	-0.623803			LOC728431	-1.20795
DGCR14	1.04119	MBOAT2	1.07908	CYB5RL	-0.747047			LOC728431	-1.16076
DGCR8	1.02955	MCCC2	1.20339	CYP11A1	-2.01867			LOC728431	-1.10815
DGKB	0.58203	MDH1B	0.814648	CYP20A1	-0.815172			LOC728431	-1.0479
DIABLO	0.740669	MEST	1.10896	CYP4F11	-0.709415			LOC728431	-0.89944
DIO3	0.912235	MFSD6L	0.986667	CYP4V2	-0.587353			LOC728875	-1.19004
DIS3L2	0.839461	MICAL1	0.88729	CYR61	-0.627574			LOC728875	-0.604436
DISC1	1.3833	MIPEP	0.72994	DARS2	-0.646954			LOC728875	-0.584681
DKFZP564C152	0.582152	MIR4697HG	0.892794	DCAF5	-0.625938			LOC728903	-0.645323
DKFZp686M1136	0.964332	MKLN1	0.630036	DCK	-0.67475			LOC730098	-0.735659
DLG1	0.584882	MOGAT1	0.759666	DCP2	-0.613702			LOC730227	-0.666963
DLG2	2.28515	MORN5	0.782076	DDC	-2.04477			LONP2	-0.616643
DLG2	1.09481	MPRIP	0.645406	DDHD2	-0.940028			LPA	-0.649482
DLG4	0.920902	MRPL1	0.656063	DDX3Y	-1.09249			LPAL2	-0.592554
DLX5	1.75123	MRPS5	0.857679	DDX3Y	-0.778065			LPAR2	-1.03385
DMAP1	0.658061	MTMR9	0.733349	DDX60	-1.42019			LPPR1	-2.26784
DMKN	1.72234	MTPN	0.596037	DENND1B	-1.29168			LRP10	-1.22144
DMKN	0.829257	MUC4	0.688371	DENND1B	-1.27647			LRRC32	-0.644397
DNAH1	0.70945	MXRA7	1.38187	DENND1B	-1.27173			LRRC36	-0.861919
DNAH11	0.652993	MYBL1	0.912517	DEPDC1	-0.75759			LTF	-0.766531
DNAH5	1.29906	MYBPC1	0.589038	DEPDC1B	-1.23644			LTK	-0.614654
DNAJB2	0.777481	MYC	0.732859	DEPDC4	-0.685533			LUM	-1.4217
DNAJB2	0.71675	MYH13	0.619973	DEPDC5	-0.768654			LUZP2	-1.61845
DNAJB6	0.666558	N4BP2L2-IT2	0.740272	DEPTOR	-0.581042			LUZP2	-0.87747
DNAJC21	0.625474	NAALAD2	1.35584	DERA	-0.71119			LY6E	-0.763416
DNAJC6	0.870945	NANOS1	1.20802	DFNB31	-0.715577			MAGEA1	-1.07111
DNAJC8	0.602361	NAP1L3	0.887534	DFNB59	-0.772608			MAGIX	-0.766323
DNAL1	0.728767	NAT1	0.64038	DGKH	-0.845948			MALL	-0.854998
DNASE1L3	1.2176	NAV2	1.03937	DGKZ	-0.60389			MAP3K4	-0.616868
DND1	1.14779	ND6	0.753534	DHFR	-1.36232			MAP6D1	-0.627738
DNM1	1.02567	NDRG1	1.0253	DHFRL1	-0.965566			MARVELD2	-0.633747
DNM1L	0.640554	NEDD4L	0.641601	DHRS2	-1.76065			MAT2A	-0.641686
DNM1L	0.614433	NEDD4L	0.63756	DHRS3	-0.716058			MC1R	-0.647381
DNMT3A	0.692523	NEFL	1.28004	DHRSX	-0.870462			MED18	-0.711739
DOCK10	0.761048	NEURL1	0.728737	DHX38	-0.709824			MED18	-0.684467
DOK3	0.871935	NEURL1B	0.742839	DIAPH3	-1.34247			MET	-0.653591
DPCD	0.586213	NFYA	0.642606	DICER1-AS1	-0.589631			METRNL	-0.657028
DPH3	0.604601	NMNAT2	0.744269	DLEU1	-0.596637			METTL22	-0.589369
DPM3	0.837598	NMU	1.00948	DLG1-AS1	-0.78358			MFSD5	-0.69423
DPP7	0.684633	NNMT	1.1331	DLG5-AS1	-0.617767			MGAT4A	-0.660152
DPYD	0.653225	NUDT3	0.596781	DLGAP5	-1.07269			MGC21881	-0.609452
DPYSL4	1.19624	NUFIP2	0.847501	DMTN	-2.20982			MGP	-0.907381
DRD4	1.4546	NUS1	0.600749	DMTN	-1.07718			MGRN1	-1.01923
DSC2	1.1937	NUTM2A-AS1	0.696616	DNAAF3	-0.598012			MICA	-0.909908
DSEL	0.708751	NXF2	0.620203	DNAJB4	-0.990109			MICA	-0.689713
DUSP15	0.655956	OLFM1	0.622765	DNAJB9	-0.889103			MIR4435-1HG	-0.933671
DUSP2	1.21735	OLIG1	1.3174	DNAJC12	-0.747063			MLLT3	-0.788191
DUSP4	0.636309	OPN4	0.744323	DNAJC3	-1.0679			MME	-0.580697
DUX4	1.08807	ORM1	1.55415	DNAJC3-AS1	-0.799239			MMP10	-1.20696
DUX4L4	1.47588	ORM2	1.76427	DNAJC3-AS1	-0.777087			MMP15	-0.888782
DYNLRB2	0.818151	OSBPL8	0.703503	DOC2A	-0.603601			MMP7	-1.11111
DYTN	1.11578	OSBPL8	0.582672	DOCK4	-0.615628			MOCOS	-0.79546
DZANK1	1.1543	OSTCP2	0.757276	DOCK9-AS2	-0.756178			MREG	-0.804188
E2F7	0.679799	OVGP1	0.653503	DOK6	-1.0952			MSANTD4	-0.586884
EAF2	2.01619	OXCT1	0.836776	DOK7	-1.31578			MSI2	-0.878253
EBF1	0.615314	OXNAD1	0.585828	DPAGT1	-0.641546			MT1F	-0.832492
EBF3	1.35615	PABPC5	1.38208	DPY19L4	-1.17024			MT1X	-0.741416
EBLN2	0.913422	PAGE1	0.781568	DPY19L4	-0.595094			MUT	-0.735106
EBNA1BP2	0.625865	PAM	0.979375	DPYSL5	-0.9423			MX1	-0.70866
EDN2	0.812611	PAQR5	0.78595	DRAM1	-0.67806			MYO1F	-0.998016
EEF1A1	1.00268	PARG	0.593285	DUS4L	-0.600325			N4BP2L2	-0.840638
EEF1A1	0.755596	PARVA	0.832535	DUSP1	-1.90852			NAALADL2	-1.62848
EEF1A1	0.680359	PASK	1.00343	DUSP16	-0.763397			NAIP	-0.809423
EEF1A1	0.653527	PAX1	2.17428	DUSP19	-1.10938			NAIP	-0.652925
EEF2	0.820667	PCBP2	0.666268	DYNLT3	-0.759741			NBPF6	-0.896556
EEF2K	0.613528	PCDH20	1.02338	DZIP3	-0.780052			NCAM2	-0.593382
EFCAB12	0.712679	PCGF5	1.06232	E2F5	-0.721539			NEURL2	-0.615389
EFCC1	0.638905	PCMT1	0.756872	EARS2	-0.882034			NFATC1	-0.825828
EFNA5	2.14579	PCMT1	0.630109	ECI2	-0.778654			NFIL3	-0.668299
EFNB2	0.60251	PCOLCE2	1.06987	ECT2	-0.824064			NFKB1	-0.701261
EFNB3	0.942024	PCSK5	1.23687	EDEM3	-0.650536			NFYC	-0.643395
EFR3B	1.3378	PEG10	2.87747	EDEM3	-0.613049			NHLRC4	-0.63253
EID2	0.619237	PFKFB2	0.732487	EDN1	-0.709997			NIPAL1	-0.653036
EID2B	0.856089	PGAM2	0.659132	EEA1	-0.596856			NLN	-0.587016
EIF2B2	0.76592	PGC	1.00434	EFCAB11	-1.13691			NOVA1	-2.10391
EIF2B3	0.773507	PGC	0.801641	EFCAB3	-0.599024			NOVA1	-1.99474
EIF2S1	0.766385	PHACTR4	0.582669	EFS	-2.25257			NOXA1	-0.634186
EIF4A2	0.611728	PHC3	0.64174	EGF	-0.795147			NR2F1	-2.41957
EIF4E2	0.803113	PHF19	0.809235	EGFL7	-0.632331			NR2F1-AS1	-1.47909
EIF4EBP2	0.587649	PHGR1	1.8855	EGR1	-3.14538			NUDT4	-0.693206
ELFN1	0.947422	PIN4	0.740483	EIF1AY	-1.12465			NUP188	-0.624916
ELFN2	0.905894	PIP	2.01978	EIF1AY	-0.818138			NUP93	-0.655989
ELL2	1.60056	PLCB1	0.745754	EIF1B	-0.594748			OAS2	-0.601303
ELMO2	0.741852	PLEKHO1	0.988609	EIF2AK3	-1.05933			OAS3	-0.804024
ELMOD1	1.76836	PLOD2	1.535	EIF3J-AS1	-0.586461			OCLN	-0.947035
ELOVL4	0.753358	PLXND1	1.67272	EIF4B	-0.635112			OCLN	-0.738147
ELOVL5	0.828313	PMEPA1	1.46361	EIF4EBP1	-0.815752			ODF3L2	-0.778457
EMC4	0.596885	PMEPA1	1.05813	EIF5A2	-0.872911			OOEP	-0.59747
EMD	0.753058	PMP22	0.758882	ELF1	-1.09795			OPA3	-0.621734
EMID1	0.843925	PNLIP	1.28878	ELF1	-0.917812			OSR2	-0.723779
EMILIN1	1.22551	PNLIPRP3	0.746616	ELF3	-0.974802			P2RX5	-0.886775
EMX1	0.781371	POLR2K	0.589331	ELF5	-0.853946			P2RY2	-1.00799
EN2	1.26519	POPDC3	0.738672	ELMO3	-0.616991			PAK1	-0.873323
ENDOD1	0.685355	POTEB	0.894231	ELOVL1	-1.11364			PALM3	-1.07758
ENDOV	0.747863	POTED	1.15044	ELOVL6	-1.24041			PALMD	-0.694405
ENHO	0.726956	POTED	0.778423	EMB	-0.781057			PARD3-AS1	-0.661164
ENO2	1.54994	POTEI	1.41663	EML5	-0.814163			PCDHB15	-1.01241
EPB41L1	0.618283	POTEM	1.21985	ENOSF1	-0.638311			PCDHB16	-0.886013
EPHA10	0.834553	PPAP2A	0.818587	ENPP5	-0.991726			PCDHB8	-1.05323
EPHB4	0.608545	PPAPDC1A	1.02248	EPB41L2	-1.37893			PCDHGA8	-1.04432
EPHX1	1.21476	PPARG	0.631335	EPB41L5	-0.705915			PCDHGB4	-0.611086
EPN3	0.858205	PPIC	1.06482	EPHA7	-1.55775			PCED1B	-0.680744
ERCC8	0.914405	PPM1A	0.609651	EPHA7	-0.830527			PDE4D	-0.913465
ERG	1.37664	PPP1R13L	0.604651	EPHX4	-2.39339			PDE4D	-0.587388
ERICH1-AS1	0.641987	PPP1R14C	0.861529	ERAP1	-0.630323			PDK2	-0.759545
ESYT1	0.815184	PPP4R1L	0.678978	ERBB2	-0.648932			PDK2	-0.666258
ETNPPL	0.895484	PPT1	0.727863	ERBB2IP	-0.633858			PDK3	-1.28347
EVC	0.602134	PRINS	0.591791	ERCC4	-0.916976			PEX11B	-1.03792
EVPL	0.673115	PRO2852	0.812563	ERCC6	-0.717958			PHKB	-0.602004
EXOC7	0.741536	PROC	0.637358	ERI2	-1.28532			PHLDA2	-0.741656
EXOSC2	0.61304	PRR16	0.680974	ERO1LB	-0.734129			PHTF1	-0.679292
EXOSC5	0.718109	PRRG1	0.657295	ERVMER34-1	-2.60958			PITX1	-0.679705
EYA2	0.713878	PRRT2	0.700758	ERVMER34-1	-2.21451			PKIB	-2.01898
EZH1	0.705111	PRUNE2	0.767864	ESCO1	-0.915017			PLA2G15	-0.584245
F11R	0.707254	PSMC3IP	0.766092	ESCO2	-0.904919			PLA2G2A	-1.22088
FAM105A	0.956344	PTGER4	1.13692	ESCO2	-0.635724			PLCD1	-0.689518
FAM105A	0.811772	PTPN18	0.693536	ESD	-0.609489			PLEKHF2	-0.704533
FAM107A	1.01193	PTPN21	1.09569	ESPN	-1.08184			PLG	-0.887329
FAM109A	0.598061	PTPRM	0.912086	ESYT3	-0.954342			PLSCR1	-0.669454
FAM110B	1.18318	PURA	0.60925	ETV3	-0.807239			PLXDC2	-0.58948
FAM111B	0.85314	PURB	0.67464	ETV6	-0.9106			POLR1D	-0.606142
FAM115A	0.736413	PVRL3	1.36933	EWSR1	-0.78081			PPA2	-1.07421
FAM118A	0.631588	PVRL3-AS1	0.805893	EXOC4	-0.701223			PPAP2B	-0.989602
FAM13A-AS1	2.00456	PVT1	9.4366	EXOC7	-0.652951			PPAP2C	-1.86064
FAM151A	0.773915	PXDN	2.18601	F2RL1	-1.32193			PPP1R14A	-0.772402
FAM151B	0.948953	PXDN	2.00906	F5	-0.737811			PPP1R2	-0.84921
FAM155B	0.677134	PYGL	1.56509	FAM102B	-0.710531			PPP2R2D	-0.903791
FAM166A	1.41827	Q16594	0.678105	FAM110C	-0.619307			PPP2R3B	-0.86337
FAM166B	0.594952	QSER1	0.612995	FAM110C	-0.58357			PRAME	-0.674349
FAM171A1	0.684481	RAB27A	0.845632	FAM122B	-1.0356			PRB3	-0.800066
FAM188B	0.58125	RAB31	0.933081	FAM124A	-0.581856			PRKAA2	-0.710881
FAM189A1	2.0483	RAB4A	0.690526	FAM126A	-0.755283			PRKAG2-AS1	-0.952446
FAM189A2	2.56884	RADIL	1.10954	FAM13A	-1.57264			PROM2	-0.686502
FAM195B	0.785748	RAI2	0.604313	FAM157A	-0.799521			PRPH	-1.15373
FAM198A	0.637745	RALGAPB	0.72468	FAM157B	-0.935617			PRR4	-0.685879
FAM204A	0.643961	RAP1A	0.598898	FAM160B1	-0.964621			PRR4	-0.611818
FAM212A	0.748283	RASSF3	0.594576	FAM167B	-0.644561			PRSS22	-0.992206
FAM222A	1.00808	RBBP4	0.780488	FAM174A	-1.01866			PRSS23	-0.973672
FAM226A	1.17729	RBMS1	2.20592	FAM182B	-0.827245			PRSS27	-1.00928
FAM229B	1.16624	RBMS1	2.00744	FAM184A	-0.757324			PSMB9	-0.850497
FAM3B	0.607311	RBMS1	1.05523	FAM184A	-0.727228			PTGER4P2-CDK2AP2P2	-0.585172
FAM3D	0.854645	REP15	0.676571	FAM198B	-2.29464			PTGER4P2-CDK2AP2P2	-0.581189
FAM50A	1.08359	RFPL2	0.67179	FAM201A	-2.08763			PTPLA	-0.849535
FAM53C	0.666498	RGAG4	0.916065	FAM208B	-0.729938			PTPLA	-0.727284
FAM57B	0.906443	RGCC	0.633951	FAM213A	-1.19372			PTPRK	-1.44367
FAM58A	0.60331	RHEBL1	1.02012	FAM217B	-0.711035			PTPRK	-0.599541
FAM83H	0.741903	RHOU	1.44493	FAM217B	-0.707547			PTPRR	-0.661147
FANCL	0.749549	RNA5-8S5	0.608804	FAM230C	-0.900782			PTPRR	-0.65853
FAR1	0.745345	RNASET2	0.658008	FAM45A	-0.627204			RAD23B	-0.715169
FAR2P1	1.33385	RND3	1.44104	FAM47E	-0.871243			RAET1E-AS1	-0.740516
FAR2P1	0.690755	ROPN1L	0.842405	FAM49A	-0.87173			RALBP1	-0.702567
FAR2P2	0.791429	RORA	0.65493	FAM53C	-0.607542			RAP1GAP2	-0.699719
FAR2P2	0.657176	RPA1	0.606804	FAM63A	-1.03032			RARRES3	-1.52813
FAT1	1.7881	RPAIN	0.582639	FAM65B	-2.60595			RASSF5	-0.584375
FAT3	0.959565	RPL17	0.743395	FAM65B	-1.79781			RBL2	-0.714158
FAXDC2	1.1646	RPL28	0.775525	FAM66A	-0.687819			RBP7	-0.739934
FBLL1	0.774741	RPS6	0.635588	FAM66D	-0.665079			RBPMS	-1.01591
FBLL1	0.728091	RPS6KA3	0.777362	FAM71A	-0.73738			RBPMS-AS1	-0.596204
FBLN2	0.916927	RRAGD	0.584664	FAM72A	-1.42909			RCAN3	-0.625548
FBRSL1	1.02725	RRM2	0.780073	FAM72D	-1.1346			RDH10	-1.4004
FBXL17	0.800072	RSL24D1	0.759159	FAM83D	-0.989071			REC8	-0.680246
FBXL17	0.633352	RSPH1	0.627759	FAM83F	-0.876354			RELB	-0.758914
FBXL20	0.928744	RSPO4	0.887725	FAM83G	-1.50233			RFWD3	-0.66545
FBXO15	1.12466	RTKN2	0.581995	FAM87A	-0.858611			RGS17	-0.677667
FBXO17	0.683331	SAA1	1.17406	FAM91A1	-0.661898			RGS19	-0.605152
FBXW9	0.654915	SAA2	0.944909	FAM96A	-0.908797			RHBDF1	-0.876534
FCRLB	0.797781	SACS	1.01993	FANCA	-0.985701			RHBG	-0.712605
FEM1A	0.585448	SAP25	0.724593	FANCA	-0.65429			RHBG	-0.682359
FEV	2.37707	SAP30	0.703922	FANCD2	-1.36824			RIN2	-0.797585
FGFR2	0.955917	SAT1	0.613731	FAS	-0.931145			RIT2	-1.24491
FGFR3	2.73894	SAT1	0.612372	FAS	-0.75789			RIT2	-0.951946
FJX1	0.97252	SBNO1	0.67091	FAS	-0.731669			RMI2	-0.63249
FKBP5	0.786756	SCARNA14	0.853383	FBXL14	-0.613729			RNF148	-1.07533
FKBP5	0.690953	SCGB1D1	0.891819	FBXO2	-1.67611			RNF19A	-0.6562
FLCN	0.67853	SCGB1D2	0.870187	FBXO31	-0.92321			RNF208	-1.0019
FLJ11292	1.27731	SCGB2A1	1.64452	FBXO32	-0.72335			RNF208	-0.708532
FLJ16779	0.994411	SCN4B	0.6376	FBXO6	-0.821435			RNF216	-1.01182
FLJ22184	2.19697	SEC14L1	0.650779	FCGBP	-1.61256			RNMT	-0.647919
FLJ35024	0.603985	SEC63	0.613106	FCGR2A	-1.27788			RNPEP	-0.627064
FLJ37786	1.84628	SEC63	0.586147	FCGR2A	-0.747958			ROGDI	-0.58291
FLJ41423	0.688943	SEPP1	0.733006	FEM1B	-0.634556			RPL13P5	-0.60533
FLJ42627	0.661783	SEPP1	0.71511	FERMT1	-1.11814			RPS6KA6	-0.733249
FLJ44477	0.638994	SFRP1	1.3065	FERMT1	-1.05441			RSBN1L	-1.45482
FLJ45482	0.61367	SFT2D1	0.63772	FEZ2	-0.735534			RTN4	-0.936199
FLJ45684	0.864885	SFXN3	0.65569	FFAR2	-0.825493			RTN4R	-0.580542
FLJ45743	0.722542	SGCE	3.31269	FGD4	-0.984404			SCARNA9	-0.696177
FLNA	0.666548	SGK1	1.10824	FGF7	-1.14476			SCIN	-0.935332
FLNB	0.62421	SGK223	0.794426	FGFR1OP2	-0.68608			SDC1	-0.629106
FMNL2	0.928507	SH3GLB1	0.778281	FGL1	-2.34467			SDC4	-0.669088
FMR1	0.804926	SH3PXD2A	0.737521	FIGN	-1.18618			SECTM1	-0.973221
FN1	1.492	SHPRH	0.604077	FIGNL2	-0.600567			SELV	-0.803117
FOXD4	1.25385	SIGLEC14	0.673592	FKBP14	-0.828856			SEMA4F	-0.660267
FOXO1	0.967103	SKP2	0.599158	FKBP6	-0.91419			SEMG1	-1.11589
FOXP4	1.58015	SLC16A3	1.23366	FLJ31104	-1.60345			SEPSECS	-0.582927
FOXRED2	0.857155	SLC25A13	0.656626	FLJ33630	-0.882823			SFTA1P	-0.776186
FRMD3	0.874087	SLC2A14	1.40989	FLJ35934	-0.637103			SH2D3A	-0.799523
FRMD3	0.615457	SLC35F1	0.645351	FLJ46906	-0.863612			SHB	-0.659119
FRMD8	0.768367	SLC38A4	1.60174	FLJ46906	-0.812345			SHC1	-0.606297
FRYL	0.640917	SLC39A10	0.817801	FLJ46906	-0.628858			SHKBP1	-0.679968
FSCN1	0.863703	SLC45A3	1.08938	FMR1NB	-1.11771			SIDT1	-0.734046
FST	3.73187	SMAGP	0.620408	FNDC3A	-0.822774			SIPA1	-1.08893
FTSJ3	0.771623	SMOC2	1.00899	FNDC3B	-0.748521			SLC12A2	-0.616187
FXYD3	0.580906	SMYD2	1.12871	FOS	-4.68497			SLC12A7	-0.608539
FXYD5	0.745407	SNAI2	1.35051	FOSB	-2.03056			SLC16A2	-0.675651
FZD4	0.756854	SNAP91	1.67199	FOXN2	-0.848041			SLC16A9	-0.65268
G3BP1	0.96112	SNAPC5	0.600003	FOXN2	-0.63083			SLC19A1	-0.712551
GAA	0.587558	SNHG5	0.713836	FOXN3-AS1	-0.647783			SLC1A3	-0.593932
GABRB3	0.686509	SNHG5	0.707371	FOXN4	-1.57215			SLC1A7	-0.678876
GAD1	0.675349	SNHG5	0.687784	FOXRED1	-0.732165			SLC20A2	-0.872627
GADD45A	0.667669	SNHG5	0.641674	FPGT	-0.893719			SLC22A10	-0.729909
GADD45B	0.758522	SNHG5	0.634339	FRAT2	-0.757527			SLC22A11	-0.858088
GAL	1.16365	SNHG5	0.623243	FRG1	-0.83422			SLC22A23	-1.44375
GALNT16	1.41077	SNHG5	0.584011	FRG1B	-0.817553			SLC22A23	-0.925961
GALNT18	0.775231	SNORA31	0.637578	FRMD4B	-1.18053			SLC2A6	-0.599374
GALR3	1.38327	SNORA61	0.798017	FRMD5	-0.614877			SLC30A3	-0.860785
GAS6-AS1	0.730434	SNORD104	1.19183	FRY	-0.971768			SLC38A7	-0.656512
GATA5	0.649245	SNORD18C	0.958628	FRY	-0.845664			SLC39A11	-0.650623
GATAD2B	0.619727	SNORD31	0.813884	FRY	-0.655334			SLC51A	-1.12166
GATS	0.858812	SNORD36B	0.581483	FSIP1	-0.599912			SLC9A3R1	-0.68061
GBE1	0.903358	SNORD36C	0.604623	FSTL1	-1.34264			SLC9A5	-0.606539
GBP6	0.603082	SNORD38B	0.58798	FTHL17	-0.839556			SLC9A7	-0.607329
GCAT	0.581782	SNORD44	0.678267	FUOM	-3.05296			SLITRK6	-2.33601
GCLM	0.65009	SNORD76	0.940549	FUT3	-1.2714			SLITRK6	-1.56521
GDF1	1.33442	SNX13	0.601596	FUT4	-0.653538			SMA4	-0.709954
GEMIN8	0.632947	SNX29	0.644455	FZD2	-2.24119			SMA4	-0.604563
GGT1	0.9131	SP9	0.597451	FZD6	-0.700934			SMAD7	-0.654964
GGT1	0.731059	SPA17	1.03559	G2E3	-0.908666			SMIM2-AS1	-0.621614
GGT1	0.594336	SPOCK1	1.57149	GALK2	-0.639663			SNORA37	-0.650152
GGTLC1	0.800699	SPOCK2	2.62301	GALNT1	-1.10065			SNORD116-19	-1.10757
GGTLC1	0.646041	SPRY2	0.710511	GALNT1	-0.837793			SNORD116-27	-0.650124
GGTLC2	1.11604	SPTB	1.0783	GALNT14	-1.06406			SNORD116-29	-0.624059
GID4	0.764075	SRPX	0.761136	GALNT3	-1.46604			SNORD116-6	-0.608024
GJC1	0.800582	SRRM3	0.631752	GALNT4	-0.655303			SNORD32A	-1.66058
GJD4	0.819194	SSR1	0.660484	GAREML	-1.48243			SNORD32B	-1.55667
GLB1L	0.750876	ST6GALNAC1	1.4109	GAS2	-1.78128			SOHLH2	-1.19108
GLB1L2	0.789967	STEAP4	0.765812	GAS6	-0.759948			SORBS1	-0.844555
GLI4	1.09399	STK39	1.07455	GAS6-AS2	-0.627272			SP110	-0.620034
GLOD5	0.663466	STRN	0.585934	GBA3	-1.31017			SPAG9	-0.692824
GLRX2	0.738396	SYNE1	0.787447	GBP3	-0.731493			SPRY1	-1.36506
GNAI3	0.714113	SYNE2	0.618116	GCG	-2.03943			SPRY1	-0.769272
GNAL	0.592598	SYT17	0.66246	GDE1	-0.613392			SPTLC3	-1.17807
GNAS	0.85172	SYTL1	0.659762	GDF15	-1.22095			SPTLC3	-0.640612
GNAS-AS1	0.650551	TARP	1.4297	GDPD3	-0.774512			SPTLC3	-0.589519
GNB1	0.771902	TARP	1.41419	GEMIN2	-0.780709			SQRDL	-1.25618
GNG13	0.764662	TASP1	0.600925	GEMIN8P4	-0.629753			SRGAP3	-0.609802
GNL1	0.638437	TBC1D1	0.942012	GFPT1	-0.663226			SSBP2	-1.71674
GNL3L	0.776846	TBC1D1	0.718932	GGA1	-0.581723			SSFA2	-0.865234
GNRH1	0.698626	TBX15	0.738786	GGH	-0.853948			SSUH2	-0.946532
GNRHR2	1.57095	TCEA3	2.46937	GIMAP2	-0.61974			ST7	-1.20918
GOLGA2	0.696716	TCL1B	0.700306	GIN1	-0.591783			ST7	-1.17961
GOLGA2P5	0.68331	TENM1	0.856428	GINS2	-0.783337			ST7-AS1	-0.92952
GOLGA2P5	0.598614	TEX2	0.582804	GINS3	-0.696206			STAP2	-0.637439
GOLGA6L6	0.688637	THRB	0.827153	GJB1	-0.715535			STARD4	-0.607373
GOLGA8A	0.663741	THSD1	0.931528	GJB2	-1.18751			STON1	-0.773827
GOLGA8I	0.677953	TIAM1	0.807734	GKAP1	-0.73307			STX19	-0.625264
GOLGB1	0.828427	TIPARP	0.849573	GLG1	-0.880485			SULT2B1	-1.10278
GON4L	0.646201	TM4SF1	1.22835	GLS	-1.12664			SV2C	-0.870358
GPC2	1.36262	TM4SF1	0.979297	GMCL1	-0.927666			SVIP	-0.661136
GPC3	0.92143	TM4SF18	0.859247	GMIP	-1.14268			SYNGR1	-0.809725
GPC3	0.808253	TMA7	0.636066	GMNN	-0.872881			SYNGR4	-1.04986
GPC6	2.54693	TMED11P	0.603548	GNAS	-0.622981			SYNM	-0.933407
GPM6B	0.902499	TMEM100	1.66261	GNPTAB	-0.7377			SYT4	-1.77248
GPR110	0.869744	TMEM131	0.754157	GOLGA5	-0.721512			TBC1D31	-0.637956
GPR137C	0.793802	TMEM163	0.7614	GOLGA6L9	-0.696555			TBL1XR1	-0.652002
GPR150	1.6508	TMEM237	0.685345	GOLGA8A	-0.615496			TCOF1	-0.696047
GPR162	1.05094	TMEM243	0.64032	GOLIM4	-0.890802			TEKT4	-0.829971
GPR19	0.638412	TMEM42	0.946218	GOLPH3L	-0.678987			TERF2	-0.713505
GPR32	0.841291	TMEM44	0.841093	GOLT1A	-0.638605			TES	-0.744117
GPR89B	0.635265	TMEM79	0.617693	GOT2	-0.581206			TESK2	-0.690876
GPSM1	0.825283	TMEM87A	0.627646	GPATCH2	-0.693825			TEX40	-1.07372
GREB1	0.7809	TMPRSS2	1.63102	GPR126	-2.57049			TGFBR3L	-0.759348
GRHL2	1.08171	TNPO1	0.708161	GPR137B	-0.641656			TGIF1	-0.626858
GRHL2	0.750493	TOP2A	0.647147	GPR143	-0.659247			TGM3	-0.728861
GRIN3A	0.895926	TPD52	0.645477	GPR180	-0.842592			THBS4	-0.60618
GRINA	0.674714	TPM2	1.23875	GPX8	-1.7501			TINAGL1	-0.852878
GSG1	0.887317	TPM2	0.724991	GRAMD1C	-0.929996			TLL1	-2.73421
GSTT2	0.994593	TRABD2A	0.752709	GRAMD4	-0.642635			TLL1	-2.41097
GSTT2B	1.07436	TRIM48	0.75381	GRB10	-2.17734			TLR3	-1.36726
GTF2A1	0.644441	TRIM49	1.09732	GRB10	-1.69849			TMC8	-0.703973
GUCY1A3	0.961304	TRIM49B	0.917383	GRB14	-0.866078			TMEM144	-0.619693
GUCY1A3	0.947608	TRIM49D1	1.41946	GSAP	-1.0959			TMEM159	-0.966574
GUCY1A3	0.686683	TRIM53AP	1.23379	GSAP	-0.606154			TMEM167B	-0.584897
GUCY1A3	0.617963	TRIM53AP	1.08225	GSKIP	-0.697664			TMEM181	-0.675389
GYG1	0.717746	TRIM7	0.842846	GSTA5	-0.651954			TMEM184C	-0.968681
GYS1	0.741491	TRIO	0.59271	GSTCD	-0.70085			TMEM245	-0.593061
GZF1	0.736041	TRPC1	0.906744	GSTT1	-1.01913			TMEM38B	-0.850465
HAB1	0.753811	TRPM4	0.777485	GTF2B	-0.738176			TMEM38B	-0.723499
HAPLN2	2.05295	TRPM8	0.94177	GTF2H2D	-0.916716			TMEM45A	-1.12787
HAUS2	0.833525	TSC2	0.710431	GTSE1	-0.602801			TMEM8A	-0.588966
HAUS3	1.02376	TSNARE1	0.646151	GULP1	-1.00046			TMEM8B	-0.633154
HCLS1	2.42794	TTL	0.809514	GULP1	-0.814225			TMPRSS13	-1.08784
HCN2	2.61168	TUBA3C	0.850207	GUSBP1	-1.69285			TMSB15B	-0.601683
HDGFRP2	0.631215	TUBA3D	2.27232	GUSBP1	-1.13696			TMSB4X	-0.87276
HELZ2	0.846831	TUBA3FP	1.66882	GUSBP1	-1.11687			TNFAIP2	-0.797054
HERC2	4.22587	TUSC3	0.58857	GUSBP11	-0.604769			TNFRSF14	-0.610413
HERC2	0.610429	TXNDC16	0.874137	GUSBP2	-1.22754			TNFSF15	-0.640749
HERC2P4	2.67153	TXNDC9	0.787236	GYG2	-1.43012			TNNT1	-1.73593
HERC2P4	0.595981	UCHL5	0.722006	GYG2P1	-1.03731			TPGS2	-0.643313
HES2	1.46679	USP27X	0.718064	H2AFJ	-8.97933			TRAPPC1	-0.592817
HES2	0.885143	VAV1	0.612847	H2AFJ	-0.614481			TRAPPC9	-0.587141
HES2	0.864007	VEGFB	1.16108	H3F3B	-1.03198			TRIM16L	-0.648688
HEY1	0.727647	VGF	0.901119	HADH	-0.592763			TRIM2	-0.639081
HGSNAT	0.622175	VILL	0.736615	HAUS1	-0.676873			TRIM28	-0.700782
HHAT	0.883765	VIM	1.42721	HAUS4	-0.846506			TRIM34	-0.71392
HINT3	0.732816	VIM-AS1	0.923508	HBS1L	-0.60651			TRIM47	-0.611416
HIST1H2AC	1.32678	VPS13A	0.798503	HCAR3	-0.883879			TRMT2B	-0.854121
HIST1H2BF	0.620724	VPS36	0.608416	HCG4	-1.7518			TRPS1	-0.909007
HIST2H3A	2.18537	VSIG10L	0.617882	HCP5	-0.756771			TRPS1	-0.846213
HLA-DMA	0.583949	WDR11	0.641204	HDAC8	-0.616202			TSHZ1	-0.719114
HLA-DPA1	1.35355	WDR54	0.659228	HDHD1	-0.698292			TSPAN12	-1.98809
HLA-DPA1	0.9883	WHSC1	0.607193	HDX	-0.643992			TSPAN15	-0.648935
HM13	0.821699	WWTR1	0.7251	HEATR3	-0.59244			TSPAN8	-0.81597
HMGA2	0.887172	ZBTB16	0.964178	HEATR5A	-0.635484			TSPY10	-2.1306
HMHA1	0.734415	ZFHX4	0.616362	HECTD2	-0.99223			TSPY3	-2.19661
HMOX1	0.738309	ZFYVE20	0.709953	HECTD2	-0.912065			TTC39B	-0.643975
HMX1	1.755	ZIC5	0.818584	HECTD2	-0.870491			TTPA	-0.658303
HMX1	0.775151	ZMIZ1	0.600419	HEG1	-0.853249			TTTY6	-0.771041
HNRNPA0	0.99954	ZMYND10	1.14892	HELZ2	-0.695205			TUBB2A	-0.745969
HNRNPAB	0.961479	ZNF135	0.59175	HERPUD1	-1.0421			TUBB3	-0.926322
HNRNPD	0.652633	ZNF148	0.650227	HES1	-3.47719			TUBB8	-0.776448
HNRNPDL	0.876985	ZNF192P1	0.631398	HES4	-0.766268			TUBBP5	-0.611704
HNRNPL	0.697659	ZNF385B	1.35204	HES5	-1.22129			TUSC1	-1.62003
HNRNPU	0.77446	ZNF516	0.772577	HEXB	-0.810536			TWSG1	-0.715862
HNRNPU-AS1	1.356	ZNF671	0.585781	HIRIP3	-0.587523			TXNRD2	-0.670771
HNRNPU-AS1	1.07263	ZNF678	0.771226	HIST1H1B	-1.62431			TYK2	-0.870385
HOMER3	0.681666	ZNF678	0.650274	HIST1H1C	-1.75612			U2AF2	-0.807838
HOMER3	0.622875	ZNF678	0.596627	HIST1H1D	-1.69356			UBA7	-0.594321
HOMER3	0.591419	ZNF789	0.605838	HIST1H1E	-1.578			UBD	-0.92695
HOOK3	0.829974	ZNF812	0.749807	HIST1H2AB	-1.24621			UBE2Q2P1	-0.636948
HOOK3	0.791912	ZNF837	0.662233	HIST1H2AC	-0.695346			UGDH	-0.615671
HOXB9	0.980556	ZP1	0.965645	HIST1H2AD	-0.791556			UGT2B10	-1.26528
HPGD	0.853775			HIST1H2AE	-1.06479			UGT2B11	-0.911647
HPS1	0.639702			HIST1H2AH	-0.618487			UGT2B11	-0.813001
HRK	0.867014			HIST1H2AI	-0.933767			UGT2B15	-2.53749
HSPBP1	0.638493			HIST1H2AJ	-1.27318			UNC13B	-0.875563
HTRA1	2.43322			HIST1H2AK	-0.962037			UPK3A	-0.672031
HTT	0.766084			HIST1H2AL	-0.757852			URAHP	-0.873447
HYAL4	0.616535			HIST1H2AM	-0.813939			USP11	-0.665294
IBA57	0.616071			HIST1H2BB	-0.985506			USP42	-1.00421
ID1	2.49613			HIST1H2BC	-0.975591			USP43	-0.954701
ID2	1.14798			HIST1H2BD	-1.03921			UTS2R	-1.19018
ID2	0.956797			HIST1H2BG	-1.08267			VAC14	-0.657943
ID3	1.74542			HIST1H2BH	-1.01448			VASP	-0.723219
ID4	0.972318			HIST1H2BI	-1.37901			VAX1	-0.912283
IDH3A	0.660958			HIST1H2BJ	-0.732707			VCY	-1.50117
IDI2-AS1	0.807838			HIST1H2BK	-1.20205			VCY	-1.0583
IDUA	0.834494			HIST1H2BK	-1.11801			VMO1	-0.640084
IGDCC3	0.831258			HIST1H2BL	-0.924407			VPS9D1	-0.731708
IGF1R	2.37865			HIST1H2BM	-1.35556			VPS9D1-AS1	-0.590535
IGF2	0.719399			HIST1H3E	-0.652851			VWA2	-0.64955
IGFBP3	3.13619			HIST1H3H	-0.859932			VWF	-1.41914
IGFBP5	0.600944			HIST1H3I	-0.815128			WASH5P	-0.603924
IGSF9	0.850133			HIST2H2AB	-0.637376			WDR4	-0.754454
IK	0.605288			HIST2H2BE	-0.753638			WEE1	-0.583496
IKBKG	0.885928			HIST2H2BF	-1.85782			WLS	-1.45481
IL17RB	0.682615			HIST2H2BF	-1.01294			WLS	-0.825437
IL6R	0.672375			HIST2H2BF	-0.797099			WNK3	-0.645728
ILDR1	0.864821			HLTF	-0.675724			WNK3	-0.587229
ILF3	0.778981			HMGN5	-0.9091			WTAP	-0.834432
ILF3	0.601367			HMMR	-1.14087			WWC3	-0.717164
INE1	1.28148			HNF4G	-1.46708			XG	-0.873791
INTS3	0.904622			HNRNPA3	-0.720355			YAP1	-0.587028
IPO13	0.64426			HNRNPLL	-0.736967			ZADH2	-0.795405
IPO7	0.744835			HOMER1	-0.721444			ZBBX	-1.28311
IPO9	1.03177			HOMEZ	-0.716089			ZBTB7B	-0.637334
IPPK	0.623295			HOTAIR	-0.73966			ZDHHC14	-0.641039
IQCB1	0.64349			HOXB2	-0.645826			ZFP36L1	-0.67771
IQCC	0.969931			HOXC12	-1.59304			ZFY	-0.673273
IQCD	1.16681			HOXC8	-1.06054			ZNF133	-0.620706
IQCE	0.724188			HPSE2	-0.606528			ZNF174	-0.79395
IQCF4	0.792405			HRCT1	-0.778015			ZNF316	-0.7124
IQSEC3	1.56866			HSBP1	-0.736301			ZNF467	-0.654459
IRAK1	0.657768			HSD17B6	-0.598914			ZNF532	-0.616612
IRS2	0.951048			HSD17B7	-0.956736			ZNF688	-0.623027
ITFG2	0.586739			HSD17B7	-0.582684			ZNF703	-1.44645
ITGA10	0.586604			HSD3B7	-1.30512			ZNF703	-0.739175
IVNS1ABP	0.878387			HSPA4L	-1.02477			ZNF727	-0.839791
JAG2	0.703008			IARS	-0.666896			ZNF729	-1.11325
JMJD7-PLA2G4B	0.739439			IDI1	-0.811994			ZNF730	-0.655333
JSRP1	0.600773			IDS	-0.825917			ZNF738	-0.671108
KALRN	0.677352			IER3	-1.31182			ZNF778	-0.5993
KAT6B	0.638091			IER3	-1.03264			ZNF821	-0.678901
KBTBD11	1.1101			IER3IP1	-0.700917			ZNF876P	-1.07345
KCNIP4	1.62217			IER5	-0.741243			ZNF93	-0.737436
KCNJ13	0.719775			IFI27	-0.77362			ZNRF3	-0.813674
KCNJ2	0.656463			IFI35	-1.63334			ZPLD1	-0.944572
KCNK3	0.967278			IFI44	-1.62363
KCNMA1	0.96063			IFI44L	-1.29191
KCNMA1	0.948229			IFI6	-1.7889
KCNMB4	1.46965			IFIH1	-1.52445
KCNN2	0.976089			IFIT1	-2.27504
KCNQ1OT1	0.596142			IFIT2	-1.74826
KCNQ2	0.955747			IFIT5	-0.813948
KCNQ4	0.80351			IGF1	-1.29705
KCTD12	0.968425			IGF1	-0.94665
KDELR3	0.625911			IGF2BP3	-0.720236
KDM4A	0.647508			IKBIP	-0.937308
KDM4B	0.877804			IKZF2	-0.772415
KDM4B	0.615514			IL15	-1.36738
KHDC1	1.34993			IL17C	-1.04822
KHDC1	1.17121			IL1R2	-0.755796
KHDC1	1.00845			IL1RAP	-0.821333
KIAA1244	0.876804			IL1RAP	-0.64257
KIAA1244	0.600105			IL4R	-0.727531
KIAA1549	0.703302			IMPA2	-1.15632
KIAA1671	0.853782			IMPA2	-0.966572
KIAA1671	0.844183			ING3	-2.86192
KIAA1671	0.632074			ING3	-0.718973
KIF1A	0.883805			INSIG2	-1.06705
KIF22	0.617473			INSIG2	-0.886807
KIF26A	1.10157			INTS4	-0.624544
KIF3A	0.871594			INTS6	-0.728453
KIFAP3	0.737947			INTS8	-0.800097
KLC3	0.652233			IPMK	-0.670788
KLF14	0.808263			IRF1	-0.832457
KLF17	0.871502			IRF7	-1.01859
KLHL11	0.655872			IRX3	-1.11753
KLHL21	0.649884			IRX5	-0.816113
KLHL29	1.1416			ISG15	-0.779975
KLHL35	0.647628			ITFG1	-0.580861
KLK2	2.99185			ITGA1	-1.24024
KLK2	2.71766			ITGA5	-0.622676
KLK4	2.26657			ITM2B	-1.48791
KLK8	1.58651			ITM2B	-1.10432
KLKP1	2.06628			JADE1	-0.954595
KLRG2	0.865476			JADE2	-0.678332
KMT2B	0.767018			JAK1	-0.804906
KMT2C	0.589733			JMY	-0.868376
KMT2D	1.12472			JPH1	-0.600995
KMT2E-AS1	0.793603			KARS	-0.609303
KPNA4	0.782087			KAT2B	-0.694985
KPNA4	0.586502			KAT8	-0.684129
KPNB1	0.583304			KAZALD1	-0.715555
KRBA2	0.599621			KBTBD2	-0.870108
KRT10	0.582463			KCNJ3	-4.47154
KRT18	0.626476			KCNMA1	-0.59044
KRT18P55	0.731045			KCNU1	-2.50913
KRT7	0.646412			KCTD1	-1.02207
KRT75	0.695952			KCTD1	-0.779451
KRT8	0.6042			KDM5D	-0.81604
KRT83	0.654155			KHDRBS3	-1.49953
KRT8P12	0.943986			KHDRBS3	-0.878038
KRTAP10-2	0.61702			KIAA0195	-0.648794
KRTAP4-11	0.703314			KIAA0247	-0.584205
KRTAP5-5	0.914862			KIAA1217	-0.828355
KRTCAP2	0.998956			KIAA1328	-0.726996
L2HGDH	0.584254			KIAA1432	-1.23522
LAMC1	1.09541			KIAA1468	-1.17025
LAMC3	0.957518			KIF14	-0.959159
LAMC3	0.716303			KIF16B	-0.768048
LAMP2	0.897451			KIF18A	-1.13445
LARP4	0.757934			KIF20A	-0.702476
LARP4B	0.613544			KIF20B	-0.631384
LAT2	1.11056			KIF25	-1.30313
LAT2	0.908022			KIF2C	-0.668921
LBX1	1.18314			KLF10	-0.651674
LCE1C	0.700143			KLF11	-0.827386
LCTL	1.28282			KLF2	-0.610744
LENG9	1.21407			KLF4	-0.996799
LGI2	1.23648			KLF5	-1.05337
LHX1	0.707147			KLF6	-1.23493
LHX3	1.27032			KLF8	-0.862712
LIMD1-AS1	0.940053			KLHL36	-1.10005
LIN7B	1.28661			KLHL5	-0.872275
LINC00161	0.671025			KLK3	-0.914103
LINC00176	0.691245			KMO	-1.54742
LINC00277	0.681203			KRAS	-0.922609
LINC00294	0.580687			KRCC1	-0.789499
LINC00315	0.933414			KRT14	-1.76596
LINC00537	0.858956			KRT14	-1.28972
LINC00599	1.24385			KRT14	-1.1529
LINC00644	0.893154			KRT16P2	-1.16079
LINC00657	1.20271			KRT17	-0.849786
LINC00665	0.903533			KRTAP19-7	-0.659672
LINC00673	0.58881			KTN1-AS1	-0.739185
LINC00685	0.613385			L3MBTL1	-0.95394
LINC00694	0.671245			L3MBTL3	-0.670365
LINC00870	2.98847			LACE1	-1.11425
LINC00885	0.69598			LACTB	-0.7106
LINC00894	0.756918			LAMA1	-0.945877
LINC00908	0.59683			LAMB1	-3.01431
LINC00937	0.800614			LAMB3	-0.624692
LINC00937	0.632542			LAMP2	-0.713281
LINC00960	0.646575			LARP1B	-1.22515
LINC00963	0.628037			LARP1B	-0.754701
LINC00969	0.894404			LARS2	-0.725932
LINC00969	0.636974			LATS1	-0.742044
LINC00999	0.646296			LATS1	-0.61361
LINC01000	0.88122			LBR	-0.737489
LINC01000	0.801915			LCN2	-2.16366
LINC01001	0.854866			LCOR	-0.701557
LINC01018	0.660728			LCP1	-0.839051
LINC01071	1.42126			LDHD	-1.11491
LINC01114	1.31275			LDLR	-0.669957
LINC01119	0.7287			LGALS8	-1.21264
LINC01125	0.586062			LGALS8-AS1	-0.804928
LINGO4	0.668026			LGR4	-1.0793
LMCD1	0.666256			LIMS3-LOC440895	-0.808043
LMO2	1.90804			LINC00152	-1.49675
LOC100128077	0.647049			LINC00263	-0.960534
LOC100128184	1.23541			LINC00339	-0.601412
LOC100128840	0.585598			LINC00572	-0.839114
LOC100129380	0.776515			LINC00623	-0.726909
LOC100129516	1.20634			LINC00665	-0.655907
LOC100129534	0.96301			LINC00669	-1.2628
LOC100129550	0.7994			LINC00853	-0.741276
LOC100130093	0.788949			LINC00875	-1.06608
LOC100130285	0.675715			LINC00875	-0.655252
LOC100130417	0.639377			LINC00909	-0.872495
LOC100130430	2.06314			LINC00925	-1.27041
LOC100130433	0.915234			LINC00925	-1.19921
LOC100130557	1.30577			LINC00963	-0.592181
LOC100130856	0.652793			LINC00963	-0.580945
LOC100130930	1.00975			LINC00973	-0.917175
LOC100131581	0.587245			LINC01019	-1.10956
LOC100131829	0.87273			LINC01021	-0.795506
LOC100132356	0.899101			LINC01029	-1.04433
LOC100132474	0.623373			LINC01091	-0.626831
LOC100134391	0.880672			LINC01128	-0.641125
LOC100134868	0.831557			LIPT2	-0.779812
LOC100294145	1.12114			LNP1	-1.06263
LOC100294145	1.0047			LNPEP	-0.670205
LOC100294145	0.937169			LNX2	-0.723774
LOC100294145	0.892738			LOC100129434	-0.929794
LOC100294145	0.675178			LOC100129455	-0.651687
LOC100422781	0.602805			LOC100129846	-1.21487
LOC100505474	0.623242			LOC100130000	-2.6448
LOC100505547	4.46109			LOC100130849	-0.713372
LOC100505547	1.07561			LOC100130899	-1.22867
LOC100505625	0.682225			LOC100132352	-1.02424
LOC100505771	0.697357			LOC100133050	-1.00184
LOC100506060	0.869453			LOC100133331	-0.614839
LOC100506119	0.935779			LOC100233156	-0.596053
LOC100506119	0.752974			LOC100288798	-1.06635
LOC100506119	0.700077			LOC100289090	-0.827829
LOC100506119	0.65849			LOC100289097	-0.776864
LOC100506123	0.665098			LOC100505478	-0.861303
LOC100506282	0.850248			LOC100505543	-1.17748
LOC100506499	0.694156			LOC100505633	-1.59859
LOC100506548	1.44281			LOC100505633	-1.26244
LOC100506606	0.868064			LOC100505633	-1.05881
LOC100506710	0.785706			LOC100505663	-0.923937
LOC100506737	1.13629			LOC100505663	-0.911928
LOC100506844	0.977107			LOC100505710	-1.00418
LOC100506844	0.96876			LOC100505794	-0.601142
LOC100506860	0.888398			LOC100505797	-0.792095
LOC100506885	0.872069			LOC100506082	-0.759956
LOC100506963	1.37425			LOC100506538	-0.671714
LOC100507131	1.00561			LOC100506791	-0.591769
LOC100507291	0.600236			LOC100506795	-0.713522
LOC100507303	0.85556			LOC100506797	-1.38855
LOC100507412	1.72874			LOC100506797	-1.25898
LOC100507460	0.94978			LOC100506797	-0.728573
LOC100507460	0.707479			LOC100507002	-1.22294
LOC100507487	0.718167			LOC100507387	-0.651442
LOC100507547	1.31936			LOC100507458	-0.697137
LOC100507630	0.588209			LOC100507501	-0.891412
LOC100509541	0.638235			LOC100507501	-0.886126
LOC100996405	0.998209			LOC100507507	-1.19191
LOC101059906	0.766894			LOC100507516	-0.836181
LOC101060081	1.62485			LOC100507520	-0.647652
LOC101927372	0.722601			LOC100616530	-0.629969
LOC101927757	0.582206			LOC100616530	-0.613426
LOC101928753	0.904157			LOC100616530	-0.611819
LOC101929102	1.02777			LOC100996255	-1.09502
LOC101929847	0.584347			LOC101060458	-0.61127
LOC101930277	1.39295			LOC101448202	-1.038
LOC142937	1.4243			LOC101927322	-0.942064
LOC158435	2.28124			LOC101928152	-1.5483
LOC202181	0.590814			LOC101928430	-1.557
LOC254057	0.732101			LOC101929120	-1.92177
LOC283028	0.687016			LOC101929530	-1.0391
LOC283070	0.681075			LOC101929614	-0.871359
LOC283911	0.648914			LOC101929659	-0.673819
LOC284581	1.72505			LOC101930067	-0.807987
LOC284600	0.679675			LOC145837	-1.81791
LOC284889	1.55237			LOC145837	-1.81076
LOC285178	1.4625			LOC145837	-1.43304
LOC286437	0.635279			LOC145837	-0.928386
LOC388210	1.29689			LOC149351	-1.42037
LOC388692	0.669048			LOC257396	-0.915001
LOC388780	1.68629			LOC257396	-0.757031
LOC389834	0.63998			LOC283352	-0.833496
LOC389895	0.716987			LOC283788	-0.698448
LOC400590	2.04563			LOC374443	-0.922588
LOC400590	1.57094			LOC374443	-0.856013
LOC400958	1.1625			LOC388692	-1.28126
LOC401286	0.974718			LOC392288	-0.749706
LOC401320	0.852747			LOC399815	-0.928402
LOC401320	0.606249			LOC400756	-0.936762
LOC401320	0.593553			LOC441666	-0.832114
LOC439951	1.32			LOC641510	-0.6548
LOC440040	1.32275			LOC642236	-0.700205
LOC440300	0.787709			LOC643072	-0.614325
LOC441268	0.587836			LOC643733	-1.08801
LOC442132	0.96194			LOC643770	-0.751023
LOC554223	0.80697			LOC643770	-0.661759
LOC606724	0.812714			LOC645638	-0.924186
LOC645427	0.744541			LOC645638	-0.89712
LOC646014	0.707832			LOC645638	-0.624891
LOC647070	0.622989			LOC650226	-1.28012
LOC649395	0.934452			LOC650226	-1.22967
LOC728061	0.929654			LOC650293	-0.583505
LOC728392	1.09449			LOC728429	-1.02895
LOC728407	0.605273			LOC728431	-1.03915
LOC729291	0.595894			LOC728431	-1.03622
LOC729574	0.861562			LOC728431	-0.999115
LOC729609	0.758786			LOC728431	-0.917617
LOC729732	0.966144			LOC728431	-0.7801
LOC729900	0.744346			LOC728752	-0.635564
LOC730101	0.669681			LOC728875	-2.263
LOC90246	1.33517			LOC728875	-2.02518
LONRF2	1.59363			LOC728875	-1.74251
LOXL2	0.869607			LOC728875	-1.59876
LPAR3	0.651214			LOC728903	-0.603027
LPHN1	1.03934			LOC729444	-0.927747
LPHN2	2.43624			LOC730081	-1.09196
LPHN2	1.44596			LOC730081	-0.65704
LPPR2	0.609287			LOC730227	-0.973539
LPXN	1.23939			LONP2	-0.648451
LRP2	0.895259			LOX	-0.910312
LRP3	1.08061			LOXL1	-0.922178
LRPPRC	0.716823			LOXL1-AS1	-0.901725
LRRC26	1.03869			LPA	-0.696323
LRRC46	0.732567			LPAL2	-0.808581
LRRC48	1.01022			LPAL2	-0.658066
LRRC4C	0.662793			LPAR2	-1.7058
LRRC56	0.822345			LPAR6	-1.24235
LRRC73	1.12577			LPCAT2	-0.694844
LRRN3	0.711033			LPPR1	-1.62479
LSM3	0.617737			LRFN2	-1.2145
LSMEM1	0.923093			LRG1	-1.37497
LTBP4	0.610995			LRIF1	-0.989703
LTK	0.970627			LRRC31	-0.796226
LUZP6	0.826139			LRRC32	-1.14215
LY86	3.25576			LRRC63	-0.81043
LYNX1	1.54968			LRRC70	-0.742375
LYPLAL1	1.25669			LRRFIP1	-0.798471
LYRM9	1.22818			LUM	-1.65277
LZTS1	1.06688			LUZP2	-0.855727
LZTS2	0.644086			MADD	-0.660212
MACF1	0.956295			MAGEA1	-3.27111
MAF	1.90723			MAGEC2	-0.970201
MAFK	0.715936			MALAT1	-1.30901
MAGEA10	1.30472			MALAT1	-1.07934
MAGEA6	0.687341			MALAT1	-0.932747
MAGEE1	0.761378			MALL	-1.1474
MAGOH	1.0771			MAN1A1	-1.04771
MAGT1	0.867576			MAN2A1	-1.10334
MAK	0.860913			MANEA	-0.879425
MALAT1	1.22243			MAP1LC3B	-0.755571
MALAT1	0.992175			MAP1LC3B	-0.725659
MAML1	1.03351			MAP2K6	-0.683415
MAML3	0.598208			MAP3K13	-0.757586
MAMLD1	0.795053			MAP3K13	-0.669566
MAN1B1	0.640358			MAP3K4	-0.659183
MAN2A2	1.16123			MAP3K4	-0.62755
MANBAL	0.743843			MAP3K8	-0.903203
MANEAL	0.596934			MAP4K2	-0.625042
MAP1A	0.851577			MAPK3	-0.828505
MAP1B	1.63859			MAPK9	-1.54326
MAP1B	1.11385			MAPKAP1	-0.582864
MAP2K2	0.583771			MARVELD2	-0.796964
MAP3K14	0.610445			MARVELD2	-0.667954
MAP4	0.971269			MATN4	-0.928703
MAP6D1	0.809097			MBD2	-0.793493
MAP9	0.999657			MBP	-1.00175
MAPRE3	0.720403			MCM7	-0.66174
MAPT	0.981862			MCM8	-0.697231
MARCH5	0.730525			MCTP2	-0.947315
MARCKSL1	0.678671			MCTP2	-0.757623
MAVS	0.857882			MDM4	-0.702039
MAVS	0.765624			ME2	-0.664894
MAVS	0.683735			MED30	-0.673422
MBL1P	0.753558			MED4	-0.725524
MBOAT7	0.734392			MED8	-0.682791
MBTD1	0.848276			MEIG1	-0.935272
MCCC2	1.3796			MEIS1	-0.941743
MCF2L	0.799503			MELK	-0.606421
MDGA1	0.869138			METTL15	-0.704084
MDH1B	1.26139			METTL18	-0.719111
MED14	0.926086			METTL4	-0.630436
METTL25	0.614681			METTL7A	-0.583542
METTL2B	1.03891			MFSD4	-0.74647
MEX3B	0.605922			MFSD8	-0.739131
MEX3D	1.27111			MGAT4A	-1.78022
MFAP3L	0.731979			MGC21881	-1.36357
MFSD7	0.731046			MGC21881	-0.965261
MGAT5B	0.593352			MGC21881	-0.756123
MGC10814	0.65054			MICA	-0.763338
MGC27345	0.582203			MIOX	-0.689638
MGC45922	1.24606			MIPEP	-0.707301
MGLL	0.658272			MIPEP	-0.669455
MIA3	0.598007			MIPEPP3	-0.607689
MICAL1	0.617804			MIR4435-1HG	-0.943848
MICAL3	0.630463			MKI67	-0.617826
MIER1	0.614289			MKLN1	-0.832138
MIR4697HG	0.826229			MKRN3	-0.883197
MIRLET7BHG	1.71413			MLF1	-0.639583
MIRLET7BHG	1.50855			MLLT3	-1.72904
MIRLET7BHG	0.800727			MLLT3	-1.69783
MMAA	0.662537			MLYCD	-0.600343
MMP17	1.23106			MMD	-0.789978
MMP19	1.48441			MMP10	-1.31399
MOB1B	0.959127			MMP15	-0.81701
MOK	0.822722			MMP24	-1.55468
MON1B	1.68786			MMP7	-1.71715
MOP-1	0.756071			MMS22L	-0.820136
MORC2-AS1	1.1614			MOB1A	-0.61037
MORN5	0.800144			MOCOS	-1.59091
MPP2	0.686694			MON1B	-0.739781
MPPED1	0.738546			MOV10	-0.686172
MPRIP	0.965792			MPHOSPH6	-0.805058
MRGPRG	0.694812			MR1	-1.53923
MROH5	1.08157			MR1	-1.06263
MRPL14	0.723321			MRPL18	-0.747309
MRPL52	0.769664			MRPL35	-1.00985
MRPS25	0.602723			MRPS18B	-0.610094
MRPS5	0.762234			MSANTD4	-2.75058
MSI1	0.590603			MSANTD4	-1.06205
MSTO1	0.771918			MSI2	-1.2371
MTA1	0.807811			MT1DP	-0.801471
MTA2	0.815219			MTA3	-0.614517
MTERFD2	1.22362			MTCH1	-0.643385
MTERFD2	0.974818			MTFR1	-0.761366
MTERFD2	0.799826			MTFR2	-0.714687
MTERFD2	0.794907			MTMR9LP	-0.654335
MTG2	0.750061			MTX3	-0.631773
MTMR9	0.650412			MUCL1	-0.867643
MTRNR2L2	0.852877			MUT	-1.16627
MTRNR2L2	0.841701			MVD	-1.01249
MTRNR2L8	0.734067			MVP	-0.824021
MTURN	0.779523			MX1	-0.687975
MUC4	0.833055			MYL6	-0.70312
MXD4	0.769089			MYNN	-0.662759
MXRA7	1.95558			MYO1F	-1.02129
MYCBP2	0.765416			MYOM1	-0.803362
MYH13	1.04611			MYT1	-0.721868
MYH14	0.866726			N4BP2L2	-1.22873
MYH14	0.694422			NAA16	-0.797398
MYH3	0.824547			NAALADL2	-1.33737
MYH9	0.952991			NADK2	-0.632584
MYO10	0.594835			NAIP	-0.793232
MYO1E	0.750809			NAIP	-0.646008
NAA10	0.694894			NAIP	-0.606977
NAA10	0.589124			NARS	-0.908335
NAA11	0.765885			NAV3	-1.55125
NAALAD2	2.02076			NBEAL1	-0.888806
NAB2	1.00189			NBPF6	-1.23921
NADK	0.62504			NBR2	-0.630312
NANOS1	1.32332			NCAPG2	-0.600249
NAP1L1	1.14221			NCAPH2	-0.815039
NASP	0.807135			NCEH1	-0.785839
NAT8L	0.688301			NCOA1	-0.62216
NCK2	1.10544			NDC1	-0.602681
NCOA4	0.718117			NDC80	-0.986527
ND6	1.86442			NDUFV2	-0.612251
NDNL2	0.58769			NDUFV3	-0.63145
NDRG1	1.66604			NEIL3	-1.02552
NDRG4	0.822633			NEK2	-0.890379
NDST1	0.692765			NEK2	-0.815676
NDUFC2	0.760017			NEK3	-0.764102
NEDD4L	0.90378			NEURL3	-0.812608
NEDD4L	0.764451			NFATC1	-0.990946
NEFL	2.66739			NFIA	-0.790902
NEGR1	0.593342			NFIB	-0.707702
NEIL2	0.624161			NFIL3	-0.942146
NEK4	1.29683			NFKB1	-1.13236
NETO1	0.730822			NFKBIZ	-0.990107
NEURL1	0.667107			NGDN	-0.611084
NEURL1B	0.712807			NHLRC2	-0.770387
NFATC2IP	0.945598			NHLRC3	-0.586062
NFKBIL1	1.87039			NINL	-0.877852
NFYA	0.686846			NIPAL1	-1.05853
NHSL2	0.642063			NIPAL3	-0.794908
NIFK-AS1	0.659101			NIPSNAP3A	-0.834278
NISCH	0.827282			NKX2-1	-0.715845
NKIRAS2	0.817221			NLGN4Y	-0.938746
NKX2-5	2.04143			NLN	-0.660161
NKX3-1	1.47543			NLRX1	-0.722889
NKX3-1	0.708594			NMB	-0.59902
NLGN1	1.66105			NMRK1	-0.792479
NLRC3	0.898741			NMRK1	-0.602498
NME5	1.13174			NOD1	-1.06457
NMU	0.717178			NOTCH2	-0.790001
NNAT	1.08927			NOTCH2NL	-0.833961
NNMT	1.25996			NOVA1	-2.69986
NOC2L	0.830422			NOVA1	-1.87215
NOC2L	0.583016			NOX1	-0.608044
NOL8	1.08929			NPHS2	-0.637939
NOLC1	1.15799			NPL	-1.0537
NONO	0.674674			NPL	-0.785206
NOP14	0.893138			NR2F1	-0.799519
NOS3	0.796598			NR2F1-AS1	-0.961371
NPAS1	1.77725			NR4A2	-0.910376
NPB	1.91214			NR4A2	-0.789901
NPFF	1.10868			NRAS	-0.754384
NPIPB5	0.726379			NRAS	-0.6098
NPL	1.03797			NRBF2	-0.707559
NPLOC4	0.969832			NRBF2	-0.64354
NPTX2	1.13697			NRIP1	-0.982949
NQO1	0.992517			NRIP1	-0.812026
NRSN2	0.641891			NRM	-0.715599
NRXN2	0.667189			NSMCE4A	-0.664693
NSFL1C	0.645404			NTAN1	-0.95957
NSG1	0.799957			NUCKS1	-0.603725
NUBPL	0.604883			NUDT1	-0.876085
NUDT16L1	0.662855			NUDT15	-0.691201
NUFIP2	0.867713			NUDT21	-0.942331
NUP107	0.634823			NUDT4	-1.33294
NUP98	0.630915			NUDT4	-1.28191
NXF1	0.850301			NUDT7	-0.713322
NXPE3	0.82103			NUF2	-0.931899
OAZ3	0.880011			NUP35	-0.874169
OBSCN	0.716689			NUP62CL	-0.614025
OCRL	0.842368			NUP93	-1.61736
ODAM	0.647342			NUPL1	-0.699389
OFD1	0.883616			NUPR1	-1.00551
OLA1	0.592548			NUPR1L	-0.672203
OLIG1	1.29898			OACYLP	-1.53796
OR8A1	0.636713			OAS2	-0.702656
ORAOV1	0.8297			OAS3	-0.885751
ORMDL1	0.772107			OASL	-1.37224
OSBPL8	1.44719			OCLN	-1.40168
OSBPL8	0.991537			OCLN	-1.02615
OSCAR	1.13168			OGFRL1	-0.623896
OXCT1	0.851286			OIP5-AS1	-0.769961
PABPC5	0.808587			ONECUT3	-0.6267
PABPN1L	1.57145			OR51E1	-1.07395
PACRGL	0.803522			OSBP2	-0.723481
PACS1	0.976736			OSBPL1A	-0.635734
PACS2	0.957586			OSCAR	-0.616723
PAGE1	5.35062			OSMR	-0.609438
PALM3	0.674489			OXR1	-1.27241
PALMD	1.00657			P2RX5	-1.44999
PAM	1.10333			P2RY2	-1.52557
PARVA	1.90904			PAG1	-0.69791
PASK	1.41482			PAGE4	-0.762944
PAX1	2.71612			PAGR1	-0.624257
PAX9	0.632384			PAK1	-1.19187
PBX4	0.586252			PALM3	-0.773699
PC	0.699644			PAN3	-0.664694
PCA3	0.836106			PANK3	-0.710591
PCBP2	0.946343			PAPSS1	-0.77752
PCBP2	0.672871			PARD3-AS1	-0.891687
PCBP4	0.850584			PARP14	-0.989092
PCDH20	1.20598			PARP8	-1.06906
PCGF5	0.815807			PARP8	-0.898842
PCM1	0.741879			PARP8	-0.65066
PCNXL3	0.73097			PARPBP	-1.11083
PCNXL4	0.844291			PARPBP	-0.647063
PCP4L1	1.4537			PAXBP1-AS1	-0.678279
PCSK1N	1.03549			PBK	-1.16411
PDAP1	0.988367			PBX3	-0.673172
PDAP1	0.607955			PBX3	-0.630939
PDDC1	0.810354			PCBD1	-0.682221
PDE4A	0.591525			PCCA	-0.59141
PDE9A	1.61567			PCDHB16	-0.804081
PDIA2	1.00828			PCDHB8	-0.903714
PDLIM5	0.685282			PCDHGB1	-0.601801
PDXK	0.669035			PCGEM1	-0.607775
PDZD2	0.649181			PCGF5	-0.713739
PDZD4	0.680394			PCNA	-0.583222
PEBP4	1.31942			PDCD10	-0.592964
PEG10	2.40483			PDCD6	-0.893676
PFDN6	0.854282			PDE4D	-2.56173
PFKFB2	1.36127			PDE4D	-1.6492
PFKFB2	0.749309			PDE4D	-0.738154
PFKFB3	0.591254			PDE4DIP	-0.741373
PFN1P2	2.68191			PDE6C	-0.636296
PGAM2	0.582341			PDGFRL	-0.977242
PGBD2	0.69614			PDIA6	-0.637215
PGM5	0.692793			PDIK1L	-0.781569
PGM5P2	0.626478			PDK2	-0.709802
PHACTR4	0.642195			PDK3	-1.37639
PHC3	0.647801			PDLIM3	-0.612567
PHGR1	1.09775			PDS5A	-0.708316
PHOSPHO1	0.981682			PDSS2	-0.824302
PIN4	0.749145			PDSS2	-0.606982
PIP	1.20335			PER3	-0.817833
PITHD1	0.718739			PER3	-0.695417
PITPNA	0.855482			PERP	-0.700307
PITX3	0.609562			PEX13	-0.643459
PKD2L1	0.602632			PEX3	-0.606035
PKI55	0.941007			PEX6	-0.7622
PLA2G2F	0.871485			PHKB	-1.73657
PLA2G7	0.835286			PHLPP1	-0.652193
PLEC	0.710012			PHTF1	-0.77657
PLEKHN1	0.788143			PHTF2	-0.865058
PLEKHO1	1.24723			PI3	-2.09712
PLOD2	0.913189			PIF1	-1.12555
PLXND1	1.73741			PIGC	-0.692711
PMEPA1	2.3144			PIGN	-0.9684
PMEPA1	2.11402			PIGR	-1.38287
PMP22	0.827521			PINK1	-0.668585
PNPLA2	0.853717			PKIB	-3.0597
PNPT1	0.927908			PKMYT1	-0.636516
PNPT1	0.735743			PLA2G15	-0.722304
POGLUT1	0.734005			PLA2G2A	-3.41395
POLR2A	0.588041			PLA2G3	-0.804837
POLR2F	1.27182			PLA2G4A	-1.18222
POLR2F	0.758931			PLAC1	-0.698406
POMK	0.916709			PLAU	-0.735903
POMZP3	0.743573			PLCB2	-1.03799
POR	0.870096			PLCB4	-1.02237
POTEB	0.737908			PLCD1	-0.697721
POTED	0.896248			PLEKHA2	-1.12188
POTED	0.801304			PLEKHF2	-0.834652
POTEI	1.11045			PLEKHG5	-0.65153
POTEM	0.734538			PLEKHS1	-0.648112
PP12719	0.642922			PLG	-1.07877
PPA2	1.99898			PLGRKT	-0.708759
PPAN-P2RY11	0.581933			PLK1	-1.16641
PPAP2A	0.644589			PLK1	-0.905899
PPAPDC1A	1.60024			PLK4	-1.07816
PPCS	0.869048			PLSCR1	-1.52423
PPDPF	1.65296			PMAIP1	-1.05357
PPIA	0.593837			POC1A	-0.7461
PPM1B	0.779925			POC1B	-0.813286
PPM1F	0.590364			POLA2	-0.594194
PPP1CB	0.701133			POLR1D	-0.735845
PPP1R13B	0.739735			PPA2	-0.814845
PPP1R13L	0.889759			PPAP2B	-2.12002
PPP1R3B	0.837815			PPAP2C	-2.94164
PPP4R1L	0.729156			PPAPDC1B	-0.679031
PRAMEF13	1.06455			PPARGC1A	-1.08915
PRAMEF5	0.789688			PPEF1	-0.710966
PRAMEF5	0.597169			PPFIBP2	-0.748919
PREPL	1.04176			PPIB	-0.685332
PRKAG3	0.650777			PPM1M	-0.903744
PRKAR1B	0.781463			PPM1N	-0.665835
PRKCZ	0.660802			PPME1	-0.632806
PRLH	0.582			PPP1R15A	-0.717103
PROC	0.817463			PPP1R1C	-0.790058
PRPF39	0.588297			PPP1R21	-0.715222
PRPF40A	1.18193			PPP2R3B	-1.15116
PRR25	1.81968			PPP2R5A	-0.825523
PRR3	1.05929			PPP2R5C	-0.587791
PRRC2B	0.785094			PPP3CA	-0.605175
PRRC2B	0.645392			PPP3CB	-0.813962
PRRT2	1.35121			PPT2	-1.06133
PRRT4	0.630396			PQLC3	-0.713554
PRSS1	0.603248			PRAC1	-0.98411
PRSS2	1.09248			PRAC2	-0.772951
PRSS23	1.34223			PRAME	-0.922371
PRUNE2	0.8435			PRB3	-0.631348
PSD	0.619878			PRDX3	-1.04225
PSMC2	0.778974			PRDX4	-0.783786
PSMC3IP	0.610082			PRIM1	-0.621319
PSMD10	0.795021			PRIM2	-0.726151
PTAR1	0.609966			PRKAA2	-1.82414
PTGER4	1.52934			PRKACB	-0.644638
PTGES3L-AARSD1	0.691189			PRKD1	-0.71359
PTGFR	1.30291			PRMT10	-1.13843
PTGFR	1.1398			PROCR	-1.05908
PTGFR	1.13004			PROS1	-0.627865
PTK2B	0.66142			PROS1	-0.607588
PTK2B	0.61836			PRR11	-0.722121
PTMA	0.621012			PRSS22	-0.923511
PTMA	0.601318			PRSS27	-0.859803
PTMA	0.60059			PRSS8	-0.638602
PTP4A1	0.678907			PSAT1	-0.892025
PTP4A3	1.06184			PSAT1	-0.71564
PTP4A3	0.943502			PSKH1	-0.637823
PTPN18	0.824728			PSMB9	-0.974811
PTPRM	0.706335			PSME2	-1.32594
PVRL3	0.958916			PSMG2	-0.683367
PXDN	2.57004			PSRC1	-0.796169
PXDN	2.51684			PTBP3	-1.49106
PXMP4	1.50808			PTGER4P2-CDK2AP2P2	-0.670463
PYGO1	0.695981			PTGER4P2-CDK2AP2P2	-0.622061
R3HDM2	0.658095			PTGS2	-0.718185
RAB12	0.798448			PTPLA	-1.41663
RAB31	1.12508			PTPLA	-0.915383
RAB36	0.725572			PTPLB	-0.712085
RAB7A	1.13418			PTPN11	-0.662937
RAB7A	0.603706			PTPN13	-0.600297
RABEP1	0.645221			PTPN14	-0.818311
RABGAP1L	0.606752			PTPN2	-0.641758
RABGEF1	0.904433			PTPRK	-2.85172
RABGEF1	0.875752			PTPRK	-0.746556
RABGGTA	0.767495			PTPRK	-0.710152
RABL2A	1.29761			PTPRK	-0.650377
RABL2B	1.32871			PTPRR	-3.0982
RABL5	0.867973			PTPRR	-0.824911
RAD23B	1.02182			PTTG1	-0.681694
RAD51-AS1	0.670827			PTTG2	-0.927621
RADIL	1.13263			PTTG3P	-0.999686
RAE1	0.760955			PUS10	-0.639869
RAI2	2.08169			RAB26	-0.719362
RAP1GAP	0.662778			RAB27B	-0.903884
RASSF3	1.57621			RAB27B	-0.730133
RASSF3	1.13956			RABGGTB	-0.66823
RASSF8-AS1	0.581566			RAD51B	-0.764147
RAVER1	1.65879			RAD54B	-0.598638
RBAK-RBAKDN	1.09034			RALGPS1	-0.623723
RBBP4	0.832065			RANBP3L	-1.13753
RBBP4	0.65366			RAP2C	-1.09269
RBFOX3	0.593609			RAP2C	-0.806209
RBKS	1.41102			RAPH1	-0.687618
RBM17	0.686841			RARRES3	-1.52497
RBM24	0.861804			RASA1	-0.69414
RBM3	1.01452			RASD1	-1.92559
RBM43	0.794883			RASGRP2	-1.46115
RBMS1	3.05705			RASL10B	-0.585456
RBMS1	2.87704			RASL11A	-0.694118
RBMS1	0.91145			RASSF5	-0.89616
RBPMS2	1.18755			RASSF8-AS1	-0.65435
RCAN2	1.65895			RBFOX2	-0.928936
RELT	0.707662			RBL2	-0.84941
RER1	0.828007			RBM23	-0.663041
RETN	1.67549			RBM26-AS1	-0.666568
REV3L	0.692191			RBM33	-0.695475
REXO2	0.937422			RBM47	-1.23223
RFPL1	1.21323			RBM47	-0.719474
RFPL2	1.65708			RBMX	-0.758468
RFX2	0.915499			RBP7	-1.09761
RFX8	0.726577			RBPMS	-1.67733
RGAG4	1.28556			RBPMS	-1.04809
RGS12	0.628831			RBPMS-AS1	-1.17734
RGS5	0.624093			RCAN3	-0.700782
RGS5	0.596636			RDH10	-2.59684
RHBDD2	0.584971			RDH12	-1.27121
RHBDL1	1.00353			RDM1	-1.36783
RHEBL1	1.49847			RDM1	-0.679714
RHOB	0.684191			REPS2	-0.954202
RHOBTB1	0.604741			REPS2	-0.920831
RHOU	1.91154			RFC3	-0.842937
RIBC1	0.624584			RFX6	-1.00422
RIIAD1	0.793003			RGMA	-0.622703
RIMBP3	0.650053			RGS14	-0.595819
RIMKLB	0.597291			RGS17	-0.947441
RIMS4	1.05083			RHBG	-0.830219
RIN1	1.10769			RHBG	-0.666016
RIT1	0.745361			RHOV	-0.613617
RLTPR	0.957542			RIMS3	-0.621286
RMRP	0.936183			RIN2	-1.63594
RN7SK	2.73788			RIOK2	-0.885114
RN7SL1	0.604133			RIT2	-0.892789
RNA18S5	1.42356			RIT2	-0.647065
RNA28S5	3.6835			RMI2	-0.682285
RNA28S5	3.00834			RNASE4	-1.28387
RNA5-8S5	2.69084			RNASEH2B	-0.707469
RNASEH2C	0.802054			RNF103	-1.86451
RNASET2	0.885314			RNF144B	-0.763012
RNASET2	0.777365			RNF145	-1.78248
RNF123	0.829955			RNF148	-1.35788
RNF146	0.69227			RNF170	-0.74231
RNF180	0.906473			RNF207	-0.806171
RNF222	2.95296			RNF216	-0.65154
RNF24	0.756972			RNF223	-0.829836
RNF32	1.20338			RNF26	-0.726335
RNU105A	2.05654			RNF38	-0.597254
RNU105A	1.89364			RNF40	-0.606382
RNU11	1.01669			RNF43	-0.863512
RNU12	1.04605			RNFT1	-0.897717
RNU2-1	2.9187			RNMT	-1.18195
RNU6ATAC	0.83309			ROCK1	-0.847201
RNVU1-18	2.29516			ROCK2	-0.582933
ROPN1L	1.22898			ROGDI	-0.721849
RORA	0.592573			RPH3A	-0.68371
RORB	1.1485			RPRD1A	-0.62021
RP9P	0.677938			RPRML	-1.21849
RPA1	1.08284			RPRML	-1.17694
RPA4	0.7758			RPS29	-0.749074
RPL22	0.73461			RPS6KA3	-0.927095
RPL28	1.1176			RPS6KA6	-1.07603
RPL35	0.647888			RRN3	-0.731938
RPL37	0.939236			RSBN1	-0.624201
RPL7	0.64687			RSBN1L	-1.34161
RPPH1	1.88893			RSBN1L	-0.64296
RPS14	1.03344			RSRC1	-0.90574
RPS14	0.758131			RTKN2	-0.752123
RPS23	0.888545			RTN4IP1	-0.645764
RPS26	0.632663			RTTN	-0.632894
RPS3A	0.6314			RYR2	-0.750511
RPS4X	1.06409			S100A13	-0.640153
RPS6KL1	0.700632			S100A4	-0.633968
RRBP1	0.985906			S100PBP	-0.648379
RRM2	0.779778			SACM1L	-0.739715
RRP9	0.712436			SACS	-0.897443
RSPH1	1.2623			SALL2	-0.931302
RSPH1	1.08171			SAMD13	-1.1034
RSPO4	0.956804			SAMD13	-0.997656
RTN1	0.581471			SAMD8	-0.761604
RUFY2	0.612336			SASS6	-0.850019
RUSC1-AS1	0.822951			SBF2	-0.824022
SAFB2	0.610989			SBSN	-0.811557
SAMD1	0.709587			SCAI	-0.695486
SAMD10	0.627314			SCARNA9	-1.42787
SAMD11	1.02765			SCIN	-1.05279
SAMD5	0.932342			SCNN1A	-0.609933
SAP25	1.11356			SEC23B	-0.617099
SAP30	0.927149			SEC24A	-0.641286
SART1	0.867656			SEC24D	-1.06288
SASH1	0.71531			SEH1L	-0.75209
SBNO2	0.829325			SELL	-1.14561
SCAF4	0.800338			SELV	-1.09387
SCARF2	1.12855			SEMA3C	-0.658668
SCARNA10	0.79853			SEMA4F	-0.695926
SCARNA11	2.41916			SEPHS2	-0.755043
SCARNA12	1.5722			SEPSECS	-0.717349
SCARNA13	2.50033			SEPT12	-0.838951
SCARNA14	2.50954			SERPINI1	-0.791454
SCARNA16	0.926878			SETD7	-0.714172
SCARNA16	0.763973			SETDB2	-0.675378
SCARNA18	1.84884			SGMS1	-0.75755
SCARNA2	1.01876			SGOL1	-1.83228
SCARNA20	1.30284			SH2D3A	-0.822099
SCARNA22	0.943742			SH3BGRL	-1.31454
SCARNA23	1.1255			SH3RF1	-0.588246
SCARNA3	0.96212			SHC1	-0.610881
SCARNA4	1.28094			SHCBP1	-1.03695
SCARNA5	1.08489			SHISA3	-1.26336
SCARNA7	1.04177			SHKBP1	-0.910794
SCARNA8	1.2			SI	-1.16573
SCGB1D1	0.934685			SIAH1	-0.780609
SCGB1D2	0.799673			SIAH1	-0.728949
SCGB2A1	2.07038			SIDT1	-1.48837
SCGB3A1	0.971912			SIPA1	-1.3102
SCNM1	0.724924			SIX1	-0.995973
SDC3	0.620225			SKA1	-1.08612
SDHC	0.983684			SKA3	-0.750867
SDSL	0.78796			SLAIN1	-0.763579
SEC14L1	0.70314			SLC10A7	-1.10376
SEC14L2	0.945904			SLC10A7	-1.0993
SEC14L2	0.859893			SLC16A10	-0.674215
SEC14L4	0.618351			SLC16A14	-0.598066
SEC63	0.635444			SLC16A2	-0.962761
SEMA3G	1.06997			SLC16A9	-1.22283
SEMA4C	0.847636			SLC17A5	-0.683436
SEMA6B	1.17703			SLC17A5	-0.594019
SEMA6C	0.695032			SLC19A2	-0.808393
SEPT3	0.682262			SLC1A3	-1.2864
SERPINA1	0.72014			SLC1A3	-0.991612
SERTAD4	0.846839			SLC22A10	-1.0988
SET	1.00697			SLC22A11	-0.86159
SETBP1	0.599544			SLC22A18AS	-1.05847
SETD4	0.729384			SLC22A3	-0.796995
SFRP1	1.14336			SLC25A15	-0.644465
SFTA1P	1.35717			SLC25A15	-0.580595
SFTPA2	1.17756			SLC25A30-AS1	-0.670859
SFXN3	0.84683			SLC25A35	-0.704727
SGCE	2.3256			SLC30A4	-0.600312
SGK1	1.29387			SLC30A6	-0.712793
SGK223	1.64106			SLC33A1	-0.635238
SGSH	0.587641			SLC35A3	-1.54036
SH2D2A	0.618744			SLC35A3	-1.15493
SH3BP5L	0.794747			SLC35G1	-0.760369
SH3GL3	1.31337			SLC36A4	-1.04645
SH3GLB1	0.649999			SLC38A1	-0.696319
SH3PXD2A	1.35813			SLC38A10	-0.701808
SH3TC1	0.594631			SLC38A10	-0.614718
SHANK2	0.594491			SLC38A2	-0.647128
SHANK3	0.982787			SLC38A2	-0.638838
SHFM1	0.580965			SLC38A6	-0.652528
SHISA8	1.00527			SLC4A9	-0.919806
SHROOM1	0.817292			SLC50A1	-0.580596
SHROOM4	0.724677			SLC51A	-2.16738
SKI	0.616163			SLC6A9	-0.798848
SKIL	0.796179			SLC6A9	-0.70712
SLC12A7	0.582947			SLC7A11	-1.07175
SLC13A3	0.674261			SLC7A5	-0.820751
SLC16A1	1.19213			SLC9A5	-0.741103
SLC16A3	1.37689			SLCO5A1	-0.705319
SLC19A3	0.695597			SLED1	-1.67755
SLC22A7	0.654276			SLITRK6	-1.8146
SLC22A8	0.949509			SLITRK6	-1.59884
SLC24A3	1.98292			SLX4	-0.89176
SLC25A14	0.664112			SMA4	-0.943031
SLC25A16	0.835046			SMA4	-0.584401
SLC25A22	0.660318			SMC4	-0.589721
SLC25A27	0.638351			SMC4	-0.583622
SLC25A37	1.04482			SMG1	-0.839948
SLC26A2	0.860015			SMG5	-0.689899
SLC26A5	0.853654			SMIM14	-0.620437
SLC35B4	0.870618			SMIM2-AS1	-1.45197
SLC35E1	0.625354			SMIM2-AS1	-1.28919
SLC35E3	0.694013			SMIM5	-0.622901
SLC35F3	1.5855			SMPDL3A	-0.693646
SLC35G5	1.17743			SNAI1	-0.621335
SLC39A4	0.635881			SNORD11	-0.615022
SLC39A7	1.0659			SNORD116-27	-1.12436
SLC39A8	1.093			SNORD116-29	-0.587629
SLC39A8	0.594496			SNORD32A	-0.689354
SLC45A3	0.677271			SNORD32B	-0.802761
SLC46A1	0.597142			SNPH	-0.701365
SLC6A2	0.635837			SNX10	-0.815133
SLC6A6	0.761796			SNX10	-0.735603
SLURP1	0.60021			SNX30	-0.629333
SMAD6	0.938238			SOD2	-0.769122
SMAD7	0.628525			SOHLH2	-1.79195
SMAD9	1.64505			SOHLH2	-1.17732
SMAD9	1.2545			SON	-0.828179
SMAGP	0.81202			SORBS1	-1.08106
SMAP1	0.886331			SORBS1	-0.641799
SMARCB1	0.724003			SOS2	-0.678533
SMC1A	1.45873			SOWAHD	-0.586891
SMC1A	0.840697			SP110	-0.615016
SMG1	1.02298			SP4	-0.617228
SMG1	0.941349			SPACA4	-0.707485
SMG1	0.931731			SPAG4	-1.06186
SMG1	0.596198			SPAG5	-0.998221
SMIM12	0.702315			SPAG5-AS1	-1.01386
SMOC2	0.872052			SPATA3-AS1	-0.615929
SMPD2	0.655577			SPDL1	-0.954543
SMTN	0.805962			SPDL1	-0.927705
SMYD2	1.4155			SPIN3	-0.837363
SMYD3	0.802976			SPINK1	-2.02294
SNAI2	1.06152			SPINK5	-0.975225
SNAP91	1.48315			SPOP	-0.580953
SNHG11	1.81897			SPPL2A	-0.80976
SNHG11	1.25851			SPRY1	-0.999945
SNHG11	1.19884			SPRY1	-0.765998
SNHG11	1.13257			SPRYD7	-0.668208
SNHG12	1.22086			SPTLC3	-2.1231
SNHG5	0.979043			SPTLC3	-1.48766
SNHG5	0.95098			SPTLC3	-1.09062
SNHG5	0.917416			SQRDL	-1.68393
SNHG5	0.908469			SREBF1	-0.781072
SNHG5	0.887782			SRGAP2C	-0.77037
SNHG5	0.884154			SRGAP3	-0.722189
SNHG5	0.877091			SRP14-AS1	-0.674446
SNHG5	0.873866			SRPK2	-0.752773
SNHG5	0.823832			SSBP2	-1.878
SNHG5	0.810715			SSFA2	-1.21809
SNHG5	0.77268			SSX2	-1.74385
SNHG5	0.748716			SSX2	-1.10157
SNHG5	0.733917			SSX3	-1.22517
SNHG5	0.731801			SSX3	-1.08368
SNHG5	0.728967			SSX4B	-1.43437
SNHG5	0.716771			SSX4B	-1.15985
SNHG5	0.668818			SSX4B	-0.595151
SNHG5	0.655742			SSX7	-1.91632
SNHG7	0.789861			SSX8	-1.20465
SNORA1	1.13603			ST3GAL4	-0.783846
SNORA10	0.974314			ST6GALNAC4	-0.694745
SNORA10	0.671518			ST7	-1.04151
SNORA11	0.621528			ST7	-0.896399
SNORA11B	1.11365			ST7-AS1	-1.1991
SNORA11C	1.19214			STAG2	-0.776672
SNORA11D	1.45322			STARD13	-0.724901
SNORA12	2.19295			STARD4	-1.19748
SNORA12	0.946314			STAT1	-0.963204
SNORA14B	0.831388			STEAP2	-0.791206
SNORA15	2.16788			STK17B	-0.614201
SNORA18	1.04323			STK4-AS1	-0.997624
SNORA19	1.70691			STON1	-1.21139
SNORA20	0.906318			STRADB	-0.658524
SNORA21	1.53032			STX3	-0.593607
SNORA22	0.828956			STXBP6	-0.647666
SNORA23	1.7885			SUCLA2	-1.08651
SNORA24	0.786094			SUCLG2	-0.942226
SNORA25	1.27036			SUGT1P3	-0.687369
SNORA26	1.07927			SULT2B1	-1.54662
SNORA26	1.02973			SUMO1P3	-0.707311
SNORA27	2.70508			SUV39H1	-0.734818
SNORA28	3.83922			SUV39H2	-0.621183
SNORA2A	1.27874			SV2C	-0.839057
SNORA2A	0.975813			SVIP	-1.27324
SNORA2B	0.899075			SWAP70	-0.828474
SNORA3	0.992856			SYBU	-0.88758
SNORA32	0.990896			SYNGR1	-1.07065
SNORA33	0.688373			SYNM	-1.94666
SNORA34	3.17747			SYPL1	-0.723801
SNORA36A	0.849626			SYTL4	-0.676134
SNORA36A	0.814521			TAB3	-1.0121
SNORA37	0.872266			TAF4B	-0.826009
SNORA38B	0.716556			TAF5	-0.688984
SNORA39	0.670828			TANK	-0.840884
SNORA4	1.19121			TAPBP	-0.872234
SNORA40	1.21874			TAPBPL	-0.616186
SNORA42	1.0704			TARP	-0.598453
SNORA43	0.852635			TBC1D31	-0.821049
SNORA44	1.70946			TBC1D31	-0.721581
SNORA45	0.71414			TBC1D4	-0.995792
SNORA46	0.933011			TBC1D8B	-1.23221
SNORA48	1.2687			TBPL1	-0.805952
SNORA49	1.72479			TBX5	-0.754603
SNORA51	1.6112			TCEA1	-0.59775
SNORA52	1.49063			TCEAL8	-0.587136
SNORA53	1.07141			TCF4	-0.931129
SNORA54	1.97469			TCF7L2	-0.589669
SNORA55	0.983985			TCOF1	-1.0522
SNORA57	1.52435			TDRD1	-0.953328
SNORA5A	1.66129			TESK2	-0.942996
SNORA5B	1.63812			TET2	-0.593141
SNORA5C	0.721703			TEX30	-0.720727
SNORA60	1.8137			TEX40	-0.697691
SNORA61	1.68835			TFF3	-0.921726
SNORA63	3.15152			TFF3	-0.822902
SNORA64	2.54744			TFF3	-0.728877
SNORA65	2.65892			TFPI	-1.42777
SNORA67	0.791376			TFPI	-0.687319
SNORA68	1.30518			TFRC	-0.622261
SNORA71A	1.95635			TGDS	-0.592857
SNORA71A	1.39725			TGFBR3L	-0.797585
SNORA71B	2.61866			TGIF1	-0.966748
SNORA71C	2.47941			TGIF1	-0.889928
SNORA71D	2.37084			TGM3	-1.7119
SNORA73A	2.23212			THAP10	-0.861577
SNORA74A	3.34013			THEM4	-0.610155
SNORA74B	1.51825			TIGD7	-0.644527
SNORA75	1.07904			TJP3	-0.892314
SNORA75	0.793197			TK2	-0.817192
SNORA76	1.07557			TLE3	-0.846625
SNORA77	1.55555			TLL1	-1.88552
SNORA79	0.895805			TLL1	-1.2608
SNORA80	1.3647			TLR2	-0.747928
SNORA80B	2.71952			TLR3	-1.86722
SNORA81	2.62565			TM7SF3	-0.787782
SNORA9	2.0987			TM7SF3	-0.662794
SNORD10	3.3784			TMBIM6	-0.773489
SNORD104	1.09779			TMC6	-0.697019
SNORD105	1.0177			TMC8	-1.08104
SNORD105B	1.50009			TMED5	-0.990622
SNORD108	1.02456			TMED5	-0.805168
SNORD110	2.11438			TMEM116	-0.652504
SNORD116-19	1.08327			TMEM135	-1.23742
SNORD116-4	0.829181			TMEM135	-0.911419
SNORD116-6	0.713919			TMEM159	-0.634511
SNORD12	1.14895			TMEM160	-0.676427
SNORD12C	1.88069			TMEM167B	-0.673961
SNORD15A	2.8407			TMEM17	-0.65753
SNORD15B	3.3226			TMEM170A	-1.28922
SNORD16	2.44939			TMEM184C	-0.807277
SNORD17	0.776201			TMEM194B	-0.615679
SNORD1A	0.647766			TMEM229B	-0.741393
SNORD1B	0.626728			TMEM33	-0.602061
SNORD1C	1.67146			TMEM38B	-1.42947
SNORD21	0.697408			TMEM38B	-1.39178
SNORD22	1.00827			TMEM41B	-0.719244
SNORD24	1.04918			TMEM45A	-1.43336
SNORD26	2.39137			TMEM56	-0.78553
SNORD27	2.13759			TMEM56-RWDD3	-0.885748
SNORD28	1.12263			TMEM60	-0.61094
SNORD29	1.02106			TMEM64	-0.707583
SNORD30	1.37439			TMEM87A	-0.692797
SNORD31	0.65002			TMEM8A	-0.746324
SNORD33	1.58147			TMOD3	-0.958384
SNORD34	0.7339			TMPO	-0.660719
SNORD35A	0.842836			TMPPE	-0.705254
SNORD37	1.3238			TMPRSS11E	-0.904993
SNORD3B-1	3.42438			TMPRSS13	-0.930773
SNORD3B-1	0.62624			TMPRSS13	-0.729549
SNORD41	1.62592			TMSB15B	-1.41814
SNORD42B	0.692175			TMSB4X	-1.09009
SNORD45A	0.771346			TMTC3	-0.691386
SNORD45C	0.706072			TMX4	-0.593876
SNORD46	3.51975			TNF	-0.602813
SNORD48	1.58016			TNFAIP3	-0.625336
SNORD49A	0.752124			TNFAIP8	-0.620145
SNORD50B	0.856692			TNFRSF14	-0.652218
SNORD52	1.7466			TNFSF10	-0.610885
SNORD55	1.26527			TNFSF15	-1.2078
SNORD56	1.07891			TNFSF4	-0.813959
SNORD58A	1.51698			TNKS2-AS1	-0.799169
SNORD59B	0.963649			TNNT1	-0.695673
SNORD62A	1.26964			TNS4	-1.08594
SNORD66	2.59963			TOB1	-0.892251
SNORD67	1.00552			TOX3	-1.05126
SNORD68	0.605238			TP53TG3	-0.603083
SNORD69	1.70196			TP53TG3C	-0.736988
SNORD71	0.904597			TP53TG3D	-0.721787
SNORD74	0.985127			TPGS2	-0.697653
SNORD75	0.793141			TPM4	-0.586652
SNORD76	1.28551			TPX2	-0.592637
SNORD77	0.927597			TRAK1	-0.673039
SNORD79	0.838548			TRAM2	-0.596888
SNORD8	1.70183			TRAM2-AS1	-0.605865
SNORD80	0.674546			TRAP1	-0.788321
SNORD83A	1.44969			TRAPPC13	-0.637464
SNORD83B	2.05143			TRAPPC2L	-0.78253
SNORD85	1.16433			TRIB1	-1.30443
SNORD87	0.697183			TRIM2	-1.79265
SNORD88C	1.22693			TRIM34	-0.762234
SNORD95	1.29027			TRIM5	-0.701565
SNORD96A	1.203			TRIM68	-0.898467
SNORD96B	0.865676			TRIP13	-0.709343
SNORD97	1.82796			TROAP	-0.890424
SNORD99	1.28323			TRPS1	-0.980802
SNX1	0.660242			TSC1	-0.709883
SNX13	0.807272			TSHZ1	-1.28227
SORD	1.07147			TSPAN12	-2.83775
SOX13	0.998243			TSPAN6	-0.806771
SP6	0.657168			TSPAN8	-1.209
SP8	1.06577			TSPY10	-4.41
SP9	0.741874			TSPY3	-5.0264
SPA17	1.06551			TSTD3	-0.813377
SPATA13	0.828457			TSTD3	-0.635983
SPATA18	1.13997			TSTD3	-0.594297
SPATA21	0.802092			TSTD3	-0.585724
SPATA33	0.722566			TTBK2	-0.781903
SPDEF	0.896765			TTC29	-1.83186
SPDYE2	1.21651			TTC29	-1.39405
SPEF2	0.911919			TTC39A	-0.766587
SPEN	1.22246			TTC39B	-1.13722
SPHAR	0.744468			TTF2	-0.677125
SPHK1	1.04713			TTK	-0.759037
SPINK8	1.16862			TTPA	-0.580896
SPIRE1	0.731063			TTR	-0.697231
SPNS2	1.38593			TTTY15	-0.840085
SPOCK1	1.53547			TTTY15	-0.734686
SPOCK2	2.05082			TUBA1C	-0.695083
SPRNP1	0.801107			TUBB	-0.600635
SPRR1A	1.08091			TUBB2A	-1.07331
SPRY2	0.591481			TUBB2A	-0.824674
SPRY4	0.597859			TUBB4A	-0.597422
SPSB4	0.794093			TUBB6	-0.622033
SPTB	1.30791			TUBB8	-1.35572
SPTSSA	0.712209			TUBGCP4	-0.658802
SREBF1	0.592952			TUG1	-0.668357
SRGN	1.31642			TUG1	-0.620861
SRRM3	0.899384			TUG1	-0.599878
SRSF6	0.633482			TUSC1	-2.60538
SSTR3	0.743994			TWSG1	-0.977171
ST6GAL1	1.34252			TXK	-0.580721
ST6GALNAC1	0.722557			TXLNG2P	-0.798684
ST6GALNAC6	1.90109			TXLNG2P	-0.675107
STAC3	0.796014			TXNDC11	-0.747345
STK11IP	0.671646			TXNDC5	-0.824651
STK32C	0.721552			TXNDC5	-0.795158
STMN3	0.710077			TXNIP	-0.734914
STMN4	2.37183			UBD	-1.40038
STRC	0.638288			UBE2C	-0.668497
STT3A	1.20764			UBE2Q2P1	-0.736888
STX12	0.58748			UBE2Q2P1	-0.714821
STXBP5L	0.866675			UBE2Q2P1	-0.688658
STXBP5L	0.82058			UBE2Q2P1	-0.65965
SULF2	0.865258			UBFD1	-0.733565
SUPT4H1	0.619224			UBR2	-0.5889
SURF2	0.75873			UGT2B10	-1.61198
SUSD4	1.46106			UGT2B11	-1.7335
SYCE3	0.960848			UGT2B11	-1.53281
SYCE3	0.875336			UGT2B15	-2.18838
SYNC	1.80266			UGT2B4	-0.930334
SYNE2	0.666139			UGT2B7	-1.37766
SYNGR1	0.585184			UGT8	-1.20749
SYS1	1.04775			UHRF1BP1L	-0.606047
SYT13	0.786331			ULK2	-1.11047
SYT15	0.645504			UNC13B	-0.662345
SYT17	0.807195			URAHP	-1.50072
SYTL1	1.08012			USP10	-0.727055
SYTL1	0.824317			USP11	-0.727762
TAB1	0.652131			USP15	-1.01268
TAF10	0.600574			USP15	-0.725293
TAF13	0.650736			USP27X-AS1	-0.655195
TAF15	1.98497			USP31	-0.851052
TAF5L	1.82026			USP45	-0.608784
TAF8	0.851304			USP45	-0.58752
TAOK3	0.630314			USP6NL	-0.85882
TAOK3	0.583462			USP9Y	-0.626831
TBC1D1	1.02205			UTP14C	-0.656867
TBC1D20	0.668774			VAC14	-0.663997
TBX15	1.67696			VASP	-0.936923
TBXAS1	0.688863			VAX1	-0.707365
TCEA3	2.24734			VCY	-0.947062
TCEAL2	1.28082			VDR	-0.762267
TCEAL5	1.08503			VNN1	-0.783109
TCEAL6	0.909945			VNN2	-0.732438
TCEAL6	0.890927			VPREB3	-0.581302
TCEB2	1.16555			VPS4B	-0.678461
TECPR2	0.927697			VPS9D1-AS1	-1.08051
TENM2	1.13335			VSIG10	-0.627918
TEX2	1.07222			VWA2	-1.09867
TFAP2E	0.726673			VWA8	-0.959147
TFEB	0.636462			VWA8	-0.695966
TFF2	0.693349			VWA9	-0.60498
TIA1	0.86579			VWF	-1.40147
TIAM2	0.800753			WAPAL	-0.632418
TIMM13	0.765234			WASF3	-0.727833
TIMM22	0.642895			WBP5	-1.06579
TLE1	1.25978			WDR4	-0.800875
TLE1	0.653793			WDR41	-0.588413
TM4SF1	1.42786			WDR59	-0.687614
TM4SF1	0.69698			WHSC1	-1.12945
TMA7	0.97611			WLS	-1.23894
TMA7	0.964445			WLS	-1.07355
TMC4	0.7065			WNK3	-1.50404
TMED10	0.604282			WNK3	-1.13955
TMED11P	0.729005			WNT4	-0.582387
TMEM100	2.04809			WTAP	-0.631315
TMEM106B	0.924162			WWC3	-1.47025
TMEM108	0.759774			WWOX	-0.754133
TMEM121	0.672057			XBP1	-0.829454
TMEM127	0.635294			XG	-1.30373
TMEM151B	0.678821			XIAP	-0.829261
TMEM158	1.37295			XPO4	-0.700213
TMEM163	1.403			YES1	-0.591615
TMEM185B	0.780988			YIPF4	-0.657217
TMEM198B	0.631294			YLPM1	-0.617139
TMEM200C	0.838548			ZADH2	-1.0536
TMEM210	1.0252			ZADH2	-0.788511
TMEM237	0.659077			ZAR1L	-0.711178
TMEM240	0.75268			ZBBX	-1.81642
TMEM247	0.605102			ZBED3	-0.981876
TMEM42	0.864748			ZBTB21	-1.09912
TMEM44	0.682636			ZBTB25	-0.736398
TMEM59L	0.983188			ZBTB26	-0.799094
TMEM65	1.71864			ZC3H12A	-1.05971
TMEM79	1.73531			ZC3H12C	-0.86358
TMEM79	1.58448			ZCCHC24	-0.776294
TMEM88	1.1518			ZCCHC7	-0.832265
TMEM88B	0.827734			ZDHHC13	-0.620892
TMEM8C	0.860724			ZDHHC15	-0.769641
TMEM95	0.803393			ZDHHC15	-0.754252
TMPRSS2	1.35871			ZDHHC17	-0.673848
TMPRSS4-AS1	1.03586			ZDHHC20	-0.65343
TMTC1	0.94197			ZFP1	-0.944852
TNFAIP8L1	0.650503			ZFP82	-0.69057
TNFRSF10A	0.689057			ZFY	-1.30573
TNFRSF10D	0.888422			ZHX1	-0.877189
TNFSF13B	0.782902			ZIC2	-0.934174
TNK1	0.586719			ZIC5	-0.59046
TNKS1BP1	0.808587			ZIK1	-0.609304
TNRC18	1.54647			ZKSCAN2	-0.594255
TNXB	0.612281			ZMYM2	-0.580164
TOE1	0.677966			ZMYM6	-0.666961
TOMM20L	1.23041			ZMYM6NB	-0.763964
TOMM34	0.762937			ZMYND15	-0.616057
TOR2A	0.858154			ZNF10	-0.820337
TOR3A	0.639511			ZNF107	-0.761774
TP53INP1	1.03925			ZNF165	-0.784825
TPD52	1.01938			ZNF174	-0.949478
TPM2	0.93161			ZNF200	-0.629711
TPM2	0.769652			ZNF248	-0.630647
TPMT	1.12059			ZNF254	-0.618846
TPRG1L	0.600258			ZNF257	-0.630979
TPSG1	1.05309			ZNF257	-0.597087
TPTE2	0.791773			ZNF267	-0.690641
TRA2A	1.25324			ZNF277	-1.29138
TRA2B	0.63335			ZNF29P	-0.593888
TRAF4	0.931547			ZNF319	-0.595148
TRAF5	0.745737			ZNF320	-0.641599
TRAM1	0.651528			ZNF320	-0.613195
TRAPPC3L	0.677436			ZNF383	-0.614642
TRAPPC6A	0.596804			ZNF433	-0.696969
TRIM14	0.62468			ZNF442	-0.674091
TRIM26	0.63326			ZNF461	-0.728068
TRIM33	0.696401			ZNF461	-0.648062
TRIM35	0.72315			ZNF484	-0.652853
TRIM37	0.593028			ZNF488	-0.832337
TRIM41	0.622363			ZNF493	-1.07087
TRIM48	0.618506			ZNF493	-0.687861
TRIM49	1.51195			ZNF501	-0.661422
TRIM49B	0.770122			ZNF519	-0.705618
TRIM49D1	1.514			ZNF532	-0.848162
TRIM53AP	1.48116			ZNF532	-0.825536
TRIM53AP	1.12514			ZNF532	-0.782102
TRIM54	1.03628			ZNF57	-0.629952
TRIM7	1.55079			ZNF585B	-0.633784
TRIO	0.619148			ZNF605	-1.00727
TRIQK	0.6396			ZNF610	-0.646196
TRMT5	0.607345			ZNF614	-0.702539
TRPM4	0.803333			ZNF616	-0.620849
TRPM8	1.61022			ZNF626	-0.601828
TRPM8	0.684947			ZNF684	-0.587081
TSC2	1.37754			ZNF695	-0.868128
TSGA10IP	0.725892			ZNF701	-0.676195
TSNAX	0.699453			ZNF702P	-1.30978
TSPAN11	0.646557			ZNF703	-1.0912
TSPAN5	0.86246			ZNF703	-0.630646
TSPYL4	0.633172			ZNF720	-0.740839
TTC12	0.610842			ZNF726	-0.836668
TTC18	0.798151			ZNF727	-1.11227
TTC25	0.663962			ZNF729	-0.993647
TTC28	0.654109			ZNF732	-0.666397
TTI2	0.909402			ZNF778	-0.923012
TTL	0.790099			ZNF778	-0.616219
TUBA3D	1.92639			ZNF781	-0.58979
TUBA3FP	0.97797			ZNF823	-0.726882
TWIST1	1.1119			ZNF844	-1.22281
TXNDC17	0.884694			ZNF845	-0.780186
TXNDC9	0.933091			ZNF850	-0.808588
TXNRD1	0.640846			ZNF876P	-1.30264
TYMP	0.648741			ZNF876P	-0.744287
TYROBP	0.884982			ZNF891	-0.798794
U2AF1	0.793114			ZNF891	-0.652032
U2AF1	0.625297			ZNF891	-0.621281
UAP1L1	0.982246			ZNF91	-0.598391
UBAP1L	1.00309			ZNF99	-0.708829
UBE2D4	1.21009			ZNRF2	-0.789051
UBE2E1	1.20393			ZNRF3	-0.595091
UBE2E4P	0.955791			ZPLD1	-1.70599
UBE2L3	1.24468			ZPLD1	-1.27312
UBE2M	0.73886			ZSCAN20	-0.734676
UBE2MP1	0.918698			ZSCAN31	-0.580108
UBR4	0.741091			ZWILCH	-0.645857
UBTF	0.692779			ZYG11B	-0.68821
UCN	0.870366
UHRF1	1.10252
UNC119B	0.627698
UNCX	0.93142
UPF1	0.791069
UPF2	0.669523
UQCR10	0.591836
USF2	0.655679
USP37	0.683796
USP9X	0.976689
UTP11L	1.06571
UTS2R	1.30764
VAMP2	0.888376
VAPB	1.52826
VASH1	0.91966
VASH2	0.828587
VCX2	1.47172
VEGFB	1.35766
VGF	1.89
VIM	1.75809
VIM-AS1	0.961902
VIPR2	0.728032
VLDLR	0.674309
VPS13A	1.3301
[truncated: 92 more rows]
