# Supplementary material for: EZH2-induced lysine K362 methylation enhances TMPRSS2-ERG oncogenic activity in prostate cancer
Source: Nat Commun. 2021 Jul 6;12:4147. doi: 10.1038/s41467-021-24380-6 (PMC8260656; doi:10.1038/s41467-021-24380-6)
Supplement: Supplementary file 4 — Supplementary Data 2 [file 41467_2021_24380_MOESM4_ESM.xlsx]

## Sheet: ERG EZH2
ENHANCED	ATTENUATED
AASS	ABCB9
ACSS1	ABCC1
ADARB1	ABCG2
AFF1	ABHD12
AFF2	ABHD2
AGBL4	ABL1
AKAP6	ACAP3
AKR1D1	ACMSD
ALK	ACSBG1
ANK3	ACTB
ANKIB1	ACTR1A
ANKRD28	ADAMTSL3
ANKRD29	AFAP1
ANKS1B	AHCYL1
AP3B1	AKAP13
AP3S1	AKAP7
ARAP2	ALDH1A2
ARFIP1	ALDH1A3
ARHGAP28	ALDOB
ARHGAP29	ALPK3
ARHGEF1	AMOTL1
ARID1B	ANGPT1
ARMC8	ANKH
ASAP1	ANO4
ASB9	ANP32B
ATAD2	APIP
ATL1	APP
ATP10A	APPBP2
ATP11B	ARHGAP20
ATP6V1E2	ARHGAP26
ATP6V1G1	ARHGAP35
ATP8A2	ARID2
ATP8B2	ARID5B
ATRX	ARSG
ATXN3	ASZ1
ATXN7L1	ATG12
AVEN	ATOH8
BAG2	ATP1A2
BCAP29	ATP2A3
BICD1	ATP2B4
BMF	ATP6V0E1
BMI1	ATP8B4
BTNL9	AUTS2
C17orf67	AVPR1A
C1orf112	AXL
C2CD4C	B4GALNT1
C2orf76	B4GALT1
C5	B4GALT5
CA13	BACH2
CACNA1B	BAIAP2L1
CADM1	BASP1
CADPS	BATF
CAMKK2	BCL2L13
CAPSL	BMP7
CASP2	BMPR1A
CASQ2	BMPR2
CBLC	BOC
CCDC146	BRD3
CCDC40	BRD4
CCDC57	BTBD11
CCDC60	C18orf25
CCDC77	C1orf21
CCDC91	C2CD3
CD14	C2orf15
CDH2	C3orf14
CDKN2A	C3orf70
CENPO	C6
CEP128	C6orf132
CEP192	CACNA2D1
CEP350	CACNB4
CERS6	CADM2
CHD6	CAMTA1
CHL1	CANX
CHN2	CARD11
CHRM2	CAV1
CHRNB2	CAV2
CIT	CCDC106
CLTC	CCND1
CNST	CD36
CNTD2	CDC14B
CNTN4	CDH22
COL24A1	CDK14
COL27A1	CDK19
COL4A3	CDKN1A
COPB1	CES2
CPEB4	CHCHD5
CPLX2	CHGB
CREB5	CHMP3
CSMD2	CHODL
CSMD3	CHST11
CTNNA2	CLDN11
CTNNA3	CLIC5
CYB5R4	CLMP
CYP27B1	CLSTN2
CYP3A43	CMTM4
DAB1	CMTM8
DDX60L	CNRIP1
DENND1A	CNTN1
DGKB	CNTNAP5
DGKI	COL14A1
DHODH	COL4A4
DHX32	COL9A1
DHX35	COMMD1
DIAPH1	CORO2A
DIO2	CPAMD8
DISC1	CPM
DLG2	CPNE8
DLX4	CRIM1
DMGDH	CSRP2
DNAH12	CTDSP1
DNAH7	CTNNA1
DNAH8	CTNNBL1
DNAJB4	CTTNBP2NL
DNAJC6	CUX1
DNASE2B	CUX2
DOCK10	DACT1
DOCK2	DAP
DOCK4	DBI
EGR1	DCDC1
EIF3H	DDI2
EIF4EBP1	DDIT3
ELF2	DEAF1
ELMO1	DENND3
ELOVL6	DERL1
EMX1	DIP2C
ENOX1	DLGAP1
ENOX2	DLK2
ENTPD5	DNER
EPB41L4B	DOCK1
ERC2	DOCK3
ERCC6	DOCK5
ERG	DPYD
ERP44	DPYSL3
ESPN	DSC3
ESRRG	DSCAM
EXOC5	DSE
EXOC6	DTNA
EXT1	DYNC1I1
F13B	DYNLRB1
F9	E2F4
FAF1	E2F6
FAM13A	EBF1
FAM172A	ECE1
FAM78A	EDA
FANK1	EDC3
FBXO41	EDEM2
FGF12	EDN3
FGF14	EEF1A1
FHOD1	EFHD1
FIBCD1	EFR3A
FIP1L1	EGFR
FMN1	ELL2
FMNL2	ELOVL7
FNBP1L	EMCN
FNDC3B	EPB41L2
FNIP2	EPHA5
FOXB1	EPHA7
FRYL	EPHB1
FSCN2	EPS8
FSIP2	EPSTI1
FUT8	ERBB2
GABBR2	ERBB4
GABRB3	ETS1
GALNT1	ETV4
GBE1	EWSR1
GDAP1	EXOC3L1
GHR	EYA1
GHRHR	EYA2
GLI4	EZR
GLRA3	FAM107A
GNAI1	FAM149A
GNAQ	FAM174B
GOLM1	FAM189A2
GPATCH2	FAM193A
GPR158	FAM3B
GPR65	FAM49B
GPR85	FAM89A
GRIA1	FARP2
GRIK4	FAT3
GRIN2B	FBRSL1
GRIP1	FBXL17
GUCY1A2	FBXL7
HDAC9	FBXO9
HECW2	FCHSD2
HERC3	FECH
HERC4	FGD4
HIST1H1D	FGF2
HLCS	FGFR1
HMGXB4	FLT4
HOXA10	FOXA3
HOXA11	FOXN3
HOXB7	FPR1
HOXC4	FRMD4A
HS6ST2	FYN
HSPBAP1	FZD1
HUS1	GALNT14
HYLS1	GALR1
IGFBP1	GAPVD1
ITGA4	GATA6
ITGB2	GATM
KAT6A	GLB1
KCNB2	GLB1L2
KCND2	GLI2
KCND3	GLIS3
KCNH5	GNA12
KCNJ6	GNAL
KCNN2	GNB1
KCNQ3	GNB4
KCTD3	GNG7
KDM4C	GPR153
KDM6A	GPR63
KIAA1257	GREB1L
KITLG	GRID2
KLHL12	GRIK2
KLHL35	GSPT1
KLHL9	H3F3B
KSR2	HAPLN2
LCLAT1	HECW1
LCOR	HEPACAM2
LEF1	HES2
LHX4	HEY1
LIMS1	HIF3A
LIPH	HK1
LNX1	HNF4A
LRBA	HOMER2
LRP2	HOXC9
LRRC6	HPSE
LRRCC1	HPSE2
LTN1	HSPA4L
MACF1	IGF1R
MACROD2	IGFBP3
MAL2	IGSF3
MAP2K4	ILKAP
MAP4K5	IMP3
MARK1	INPP5A
MAT2A	IRAK3
MCM9	IRS1
MCTP2	ITGB3
MED12L	JTB
MEF2A	KANK1
MEGF6	KAZN
MEP1A	KCNAB1
METTL6	KCNJ15
MGAT5B	KCNK13
MICAL2	KCNQ1
MICU1	KCTD20
MIPOL1	KIAA0319
MKLN1	KIAA1217
MSH6	KIAA1324
MSX2	KIAA1522
MTBP	KIAA1614
MTFR1	KIF3B
MTMR2	KIRREL3
MTMR3	KLF1
MYBL1	KLHL17
MYBPC1	KLHL3
MYO10	LANCL2
MYO1B	LAPTM4B
MYO1D	LEPR
MYO5B	LGMN
MYO6	LHX2
MZF1	LMO1
NARS2	LMO7
NAV3	LMOD3
NCALD	LPP
NCKAP1	LRRK1
NEDD4L	LSAMP
NEK10	LY75
NEUROG3	LYPD5
NFIB	MAGI1
NIN	MAGI2
NKX6-1	MAML2
NLGN1	MAN1A1
NLRP3	MANBA
NMD3	MAP2K5
NMNAT2	MAP4
NOSTRIN	MAP6
NPL	MAPK14
NR1I2	MAPKAP1
NR5A2	MAST4
NRXN1	MB21D2
NT5DC1	MBD6
NUDCD1	MBTPS1
NUDT12	MCPH1
NUDT16	MEAF6
OGG1	MECOM
ONECUT2	MECP2
OPRK1	MED27
ORC5	MED30
OXGR1	MEGF9
OXR1	MFSD6
PAG1	MME
PAPPA2	MMP24
PAPSS1	MMP25
PAX5	MPPED1
PAX6	MPPED2
PCSK2	MRPL33
PDE10A	MRVI1
PDE6A	MSRB3
PDIA5	MTA3
PDLIM5	MTFMT
PFKFB1	MYCBP2
PGLYRP2	MYLK
PHACTR3	MYO3B
PIGV	N4BP3
PIK3AP1	NAPA
PIK3R3	NAV2
PIN4	NCAM1
PLA2G5	NCOR1
PLCB1	NELL2
PLCXD2	NFIA
PLD1	NFIX
PLOD2	NID1
POLA1	NIPA1
POU6F2	NISCH
PPM1H	NKAIN2
PPP1R16B	NKX3-2
PPP6R3	NLGN4Y
PRKAR2B	NOC2L
PRKCE	NOS1AP
PRKCH	NPAS3
PRKD1	NPHS1
PRKD3	NPR2
PRKG2	NPY
PRKRIP1	NR2F1
PRKX	NR2F2
PRR15L	NRG4
PSD3	NRP2
PTP4A3	NTN1
PTPRO	NTN4
PUM2	NTNG1
PUSL1	NTRK2
RAB30	OLFM1
RABL3	OPA3
RAD52	OPHN1
RALGAPA2	OSBPL1A
RANBP3L	PACS1
RAP1GAP2	PACSIN2
RASSF8	PALLD
RBM18	PAM
RERE	PAMR1
RHOBTB1	PARD3
RIMBP2	PARK7
RIMS1	PCSK5
RIMS2	PDE4B
RNGTT	PDE5A
ROCK1	PDE9A
ROS1	PDGFRA
RPA3	PDLIM7
RYR3	PDZD2
SAMD3	PEG10
SCAPER	PER2
SCN3B	PEX14
SCN8A	PGAP1
SCUBE1	PGAP3
SDAD1	PHACTR4
SDK1	PHC2
SEC24D	PHF19
SEC61A2	PHLPP1
SETD3	PHYHIPL
SGIP1	PIGS
SGMS1	PIK3CD
SH3D19	PIP5KL1
SH3RF1	PITPNM2
SH3RF2	PLCL1
SH3TC2	PLEKHB2
SHANK2	PLEKHG1
SHOX2	PLEKHG4B
SHROOM3	PLEKHM3
SLC17A1	PLXNA4
SLC22A15	PML
SLC25A13	POLE
SLC25A36	PPARG
SLC29A2	PPFIBP1
SLC30A8	PPFIBP2
SLC35F2	PPIC
SLC37A2	PPP2R2B
SLC38A4	PPP2R5A
SLC43A1	PPP3CB
SLC45A4	PPP4R1
SLC6A1	PRDM1
SLC9A5	PRDM16
SLCO5A1	PRDM8
SMC6	PREX1
SMOX	PRKG1
SNAP91	PSMA5
SND1	PTGIS
SNX25	PTGR1
SOX6	PTPRA
SPEF2	PTPRB
SPHK2	PTPRN2
SPOCK1	PTTG1IP
SRGAP1	PXMP2
SRPK2	PXN
ST18	PYGB
STEAP2	QPCT
STEAP4	R3HDM2
STK3	RAB11FIP5
STK32A	RAB1A
STYK1	RAB20
SULF1	RAB21
SUPT3H	RAB31
SYBU	RAB32
SYT5	RAB3B
TANC2	RAB3C
TBC1D4	RAB4A
TBCEL	RAD51B
TBPL1	RARB
TFEC	RASGRF1
TGFA	RBFOX3
THRB	RBM47
THSD7A	RBMS1
TIGD6	RBMS3
TLE1	RCAN2
TMCC3	RCN1
TMEM117	RELA
TMEM125	RELN
TMEM181	RERG
TMEM63C	RFESD
TMEM71	RFX2
TNFAIP8	RGMA
TNFRSF11B	RHOBTB3
TNFSF10	RHOQ
TNIK	RHPN2
TNS3	RIN2
TOX	RNF121
TPD52	RNF138
TRANK1	RNF145
TRIM36	RNF150
TRIO	RNF38
TRMT1L	RNLS
TRPS1	ROR1
TTC7A	RORA
TTK	RORB
TTPA	RPL18
TXNDC16	RPS6KA2
UBR3	RTN1
UTP6	RUNX1T1
UTRN	RUNX2
VPS13B	SASH1
VPS13C	SATB1
VRK2	SCAI
VTI1A	SCARB2
VWDE	SCGN
WDFY3	SEC22C
WWP1	SEMA3C
XPNPEP3	SEMA4B
XPOT	SERPINE2
XXYLT1	SETD7
ZBTB1	SFI1
ZCCHC7	SGCD
ZDHHC9	SGCE
ZMYND8	SGSM1
ZNF12	SH2B2
ZNF135	SH3GL2
ZNF18	SH3PXD2B
ZNF24	SIK3
ZNF627	SIPA1L2
ZNRF2	SIPA1L3
	SLC22A3
	SLC22A4
	SLC24A3
	SLC26A3
	SLC2A3
	SLC2A5
	SLC35D3
	SLC38A2
	SLC7A8
	SLC8A1
	SLC8A2
	SLC9A9
	SLCO2A1
	SLCO3A1
	SLFN13
	SMARCD3
	SMURF1
	SNAP25
	SNX33
	SORBS2
	SORCS2
	SPOCK3
	SPRED2
	SPTB
	SRRM3
	SSBP4
	SSH2
	SSPN
	ST6GAL1
	ST8SIA1
	STC2
	STIL
	STK4
	STOM
	STON2
	STOX2
	STXBP6
	SUFU
	SULF2
	SULT2B1
	SUSD5
	SVEP1
	SYN3
	SYNE2
	TACC2
	TBC1D1
	TBC1D14
	TBC1D2B
	TBC1D8
	TBC1D9
	TCF7
	TCFL5
	TCTN2
	TEAD2
	TESK2
	TFPI
	TGFBR3
	THAP4
	THOC5
	THSD4
	TIAM1
	TIMD4
	TLE3
	TLE4
	TLL2
	TMC6
	TMC8
	TMCC2
	TMEM100
	TMEM108
	TMEM86A
	TMPRSS2
	TMX4
	TNFRSF9
	TPM1
	TPRG1
	TPST1
	TRAF3IP2
	TRIM8
	TRPM3
	TRPM8
	TSG101
	TSKU
	TSPAN18
	TSPAN31
	TSPAN8
	TTC23
	TTI1
	TXK
	TXNRD1
	UBAC1
	UBE2E1
	UBE2R2
	UBR1
	UNC13B
	UNC5B
	UNC5C
	USP42
	UST
	VAMP8
	VAT1L
	VAV1
	VAV3
	VEGFC
	VEPH1
	VPS13D
	WDR66
	WNK2
	WNK4
	WNT5B
	WSCD1
	WWC1
	WWC2
	WWOX
	ZBTB16
	ZEB2
	ZFAND3
	ZHX2
	ZNF236
	ZNF341
	ZNF343
	ZNF385B
	ZNF516
	ZNF608
