# Supplementary material for: EZH2-induced lysine K362 methylation enhances TMPRSS2-ERG oncogenic activity in prostate cancer
Source: Nat Commun. 2021 Jul 6;12:4147. doi: 10.1038/s41467-021-24380-6 (PMC8260656; doi:10.1038/s41467-021-24380-6)
Supplement: Supplementary file 5 — Supplementary Data 3 [file 41467_2021_24380_MOESM5_ESM.xlsx]

## Sheet:  mERGEZH2
AASS	ENHANCED		ABHD12	ATTENUATED
ACSS1			ABHD2
ADARB1			ABL1
AFF1			ACTR1A
AFF2			AHCYL1
ANK3			AKAP13
ANKIB1			ALPK3
ANKRD28			AMOTL1
ANKS1B			ANKH
AP3S1			ANO4
ARHGAP28			ANP32B
ARHGAP29			APIP
ASAP1			APP
ATAD2			ARHGAP20
ATP11B			ARHGAP35
ATP8A2			ARID2
ATXN3			ARID5B
ATXN7L1			AUTS2
BCAP29			B4GALT5
BICD1			BAIAP2L1
C17orf67			BCL2L13
C1orf112			BMPR1A
C2orf76			BMPR2
CADM1			BRD4
CAMKK2			C18orf25
CASP2			C1orf21
CCDC60			C2CD3
CENPO			CAMTA1
CEP192			CDK14
CEP350			CDK19
CERS6			CHGB
CHD6			CMTM4
CIT			COL14A1
CLTC			CORO2A
CNST			CPM
CNTN4			CTNNA1
COPB1			CTNNBL1
CPEB4			CTTNBP2NL
CSMD3			CUX1
DAB1			CUX2
DENND1A			DAP
DHX35			DDI2
DIAPH1			DERL1
DISC1			DNER
DNAH12			DOCK3
EIF3H			DYNC1I1
ELF2			DYNLRB1
ELOVL6			E2F6
ENOX1			EDC3
ENOX2			EDEM2
EPB41L4B			EFR3A
ERG			ELL2
ERP44			ELOVL7
EXT1			EPS8
FAF1			EPSTI1
FAM13A			EWSR1
FAM78A			EYA1
FANK1			FAM174B
FIP1L1			FAM193A
FMN1			FAM3B
FNBP1L			FAM49B
FNDC3B			FARP2
FNIP2			FCHSD2
FRYL			FGD4
FUT8			FOXN3
GABRB3			FZD1
GALNT1			GAPVD1
GBE1			GLB1L2
GDAP1			GNA12
GNAI1			GNAL
GNAQ			GRID2
GOLM1			HK1
GPATCH2			HOMER2
GRIA1			IGF1R
GRIK4			IGFBP3
GUCY1A2			ILKAP
HERC3			KANK1
HERC4			KAZN
HLCS			KCNK13
HMGXB4			KIAA0319
HUS1			KIAA1217
KAT6A			KIAA1324
KCNN2			KIAA1614
KCNQ3			KIF3B
KDM4C			KLHL3
KDM6A			LAPTM4B
KSR2			LMO7
LCLAT1			LMOD3
LCOR			LPP
LEF1			LRRK1
LIMS1			MAGI1
LNX1			MAP2K5
LRBA			MAP4
LTN1			MAPK14
MACF1			MAPKAP1
MACROD2			MAST4
MAL2			MECOM
MCTP2			MED27
MEF2A			MED30
MIPOL1			MEGF9
MKLN1			MFSD6
MTBP			MMP24
MTFR1			MSRB3
MTMR3			MTFMT
MYBPC1			MYCBP2
MYO10			MYO3B
MYO1B			NCOR1
MYO1D			NFIA
MYO6			NIPA1
NARS2			OPA3
NAV3			PACS1
NCALD			PACSIN2
NEDD4L			PALLD
NEK10			PAMR1
NFIB			PARD3
NKX6-1			PARK7
NMD3			PDE9A
NMNAT2			PEX14
NR1I2			PGAP1
ORC5			PHACTR4
OXGR1			PHC2
OXR1			PHLPP1
PAG1			PHYHIPL
PAPSS1			PLEKHB2
PAX5			PLEKHM3
PDLIM5			PLXNA4
PIGV			PML
PIK3R3			PPP3CB
PLCB1			PPP4R1
PLD1			PTGR1
PPM1H			PTPRA
PPP6R3			PXN
PRKAR2B			R3HDM2
PRKCE			RAB1A
PRKD1			RAB20
PRKD3			RAB21
PSD3			RAB3B
PTPRO			RAD51B
PUM2			RARB
RAB30			RBFOX3
RABL3			RBM47
RAD52			RGMA
RALGAPA2			RHOBTB3
RANBP3L			RNF121
RASSF8			RNF138
RERE			RNF145
RIMBP2			RNF38
RIMS2			RTN1
ROCK1			RUNX2
SAMD3			SASH1
SCAPER			SCAI
SCN8A			SCARB2
SDAD1			SCGN
SDK1			SEC22C
SGMS1			SEMA3C
SH3D19			SEMA4B
SH3RF1			SETD7
SHANK2			SFI1
SLC25A13			SGCE
SLC25A36			SH2B2
SLC35F2			SIPA1L3
SLC37A2			SLC9A9
SLCO5A1			SORBS2
SMC6			SPRED2
SND1			SSH2
SNX25			STK4
SPOCK1			SUFU
SRPK2			SYNE2
STK3			TBC1D1
STK32A			TBC1D14
STYK1			TBC1D2B
SYBU			TBC1D8
TANC2			TCTN2
TBCEL			TESK2
TBPL1			THOC5
THSD7A			TIAM1
TMCC3			TLL2
TMEM117			TMPRSS2
TMEM181			TMX4
TNFAIP8			TPST1
TNFSF10			TSG101
TNS3			TTI1
TPD52			UBE2E1
TRIO			UBE2R2
TTK			UBR1
TXNDC16			UNC13B
UBR3			VPS13D
UTRN			WNK2
VPS13B			ZBTB16
VPS13C			ZFAND3
VRK2			ZHX2
WDFY3			ZNF236
WWP1			ZNF385B
XPOT			ZNF608
ZCCHC7
ZMYND8
