# Supplementary material for: EZH2-induced lysine K362 methylation enhances TMPRSS2-ERG oncogenic activity in prostate cancer
Source: Nat Commun. 2021 Jul 6;12:4147. doi: 10.1038/s41467-021-24380-6 (PMC8260656; doi:10.1038/s41467-021-24380-6)
Supplement: Supplementary file 7 — Source Data [file 41467_2021_24380_MOESM7_ESM.xlsx]

## Sheet: FIGURE_1K
			PC3 HA

## Sheet: FIGURE_1L
VCAP

## Sheet: FIGURE_3A
LUCIFERASE READINGS IN LNCAP CELLS
	EV	ERG WT	K362A	ERG DM
	0.11463	0.398082	0.235737	0.507645		0.0303275
	0.070598	0.243655	0.13831	0.977273		0.0993646
	0.128741	0.212544	0.236364	0.678571		0.0564314
						0.237693

## Sheet: FIGURE_3B
LUCIFERASE READINGS IN RWPE1 CELLS
	EV	ERG WT	K362A	E412A	ERG DM
	2.7188	2.4653	2.7312	3.8093	7.8229
	2.8249	2.1509	3.2143	3.6051	7.738
		2.6972			7.5425

## Sheet: FIGURE_3H
Soft agar, clonogenic and sphere forming assays in LNCaP cells
	SOFT AGAR				CLONOGENIC				SPHERE FORMING ASSAY
	EV	WT	K362A		EV	WT	K362A		EV	WT	K362A
	94.6309	654.362	575.839		109.09	254.55	145.45		1.511	2.9	1.8
	64.4295	732.886	563.758		72.727	327.27	181.82		1.52	2.766	1.4
	140.94	972.483	451.007		145.45	181.82	36.364		1.519	2.844	1.6
					72.727

## Sheet: FIGURE_3I
Tumor caliper measurements and IHC score kI67 of xenografts of LNCaP cells expressing WT-ERG, ERG-K362A or an empty vector (EV)
CALIPER	days post injection	14d	17d	20d
	LNCaP K362A	91.875	108.5	183.5
	LNCaP EV	41.125	152.875	218.5
	LNCaP ERG	70.8333	232.333	348.667
IHC	IHC SCORE Ki67
	EV	ERGWT	ERGK362A
	5	15	8
	4	12	6
	5	12	8

## Sheet: FIGURE_3J
Tumor caliper measurements and IHC score kI67 of xenografts of RWPE1 cells expressing WT-ERG, ERG-K362A or an empty vector (EV)
CALIPER	days post tumor formation	1	3	6	9	12	15
	RWPE ERG	74.3558	147.031	247.257	290.722	414.791	631.41
	RWPE EV	62.4887	138.342	221.692	251.379	334.051	535.925
	RWPE DM	88.9564	179.212	311.594	353.25	534.761	1024.86
	RWPE K362A	66.8729	130.348	208.848	251.214	363.997	544.505
IHC	RWPE EV	RWPE ERG	RWPE K362A	RWPE DM
	4	10	3	12
	4	6	4	12
	5	8	4	10
	4	8	3	10

## Sheet: FIGURE_4A
ChIP analysis of ERG and EZH2 occupancy on the IL-6 promoter in VCaP cells. Data are presented as fold enrichment relative to input.
	IgG	ERG	EZH2
	0.075666	1.56784	0.743343
	0.088673	1.45901	0.793421

## Sheet: FIGURE_4B
ChIP-reChIP analysis of ERG and EZH2 to evaluate co-occupancy at the IL-6 promoter in VCaP cells. Data are presented as fold enrichment relative to input
	IgG	EZH2		IgG	ERG
	0.193764	1.60932		0.037696	0.103562
	0.237448	1.68928		0.039251	0.124248

## Sheet: FIGURE_4C
qRT-PCR analysis of IL-6 mRNA levels upon ERG and EZH2 knockdown in VCaP cells.
	NC	siERG	siEZH2	siERG+siEZH2
	1	0.523593	0.563367	0.342805
	1	0.39296	0.351138	0.485628

[truncated: 58 more sheets: FIGURE_4D, FIGURE_4E, FIGURE_4F, FIGURE_4G, FIGURE_5H, FIGURE_5I, FIGURE 6A, FIGURE_6C, FIGURE_6E, FIGURE_6F, FIGURE_6G, FIGURE_6I, FIGURE_6J, FIGURE_6K, FIGURE_6L, FIGURE_6N, FIGURE_7A, FIGURE_7B, FIGURE_7C, FIGURE_7D …]
